# Supplementary material for: Genome-wide analyses of long noncoding RNA expression profiles correlated with radioresistance in nasopharyngeal carcinoma via next-generation deep sequencing
Source: BMC Cancer. 2016 Sep 6;16(1):719. doi: 10.1186/s12885-016-2755-6 (PMC5012053; doi:10.1186/s12885-016-2755-6)
Supplement: Additional file 1: Table S1. — Primer sequences of the lncRNAs and mRNAs. (XLS 26 kb) [file 12885_2016_2755_MOESM1_ESM.xls]

## Sheet: Sheet1
	GeneName	ForwardPrimer	ReversePrimer
	n376834	5’-TGCTAACTGTGCATCCTTGC-3’	5’-TCTGCCCGTTAGAGATTGCT-3’
	n341810	5’-GGCTACAGGAACCCATCAGA-3’	5’-AGGACAGGGGAGGAAAGCTA-3’
	n381831	5’-TGGCGTATGTGTTCGTGTTT-3’	5’-CTTCCTCTGCTGCCACCTAC-3’
	n370764	5’-TCAAAGAGCCCAGCCTAAAA-3	5’-TGGAAGATTCCAGGTTCAGG-3’
	n409627	5’-CGTCGGGATTAGGTGAAAGA-3’	5’-CCGTTTCCCCAACTACGATA-3’
	n373932	5’-TGGTGGTCAGGAACAGATGA-3’	5’-CCCTTGTTTGCAGCTAGGAG-3’
	n410131	5’-GTGGACAGCCAAGAAGAAGC-3’	5’-ATACCCGACCGTGTCTTCAG-3’
	n342800	5’-TGTGAAGTCCTTGCTGTTGG-3’	5’-CGTTTTTCAGGGCATCTCAT-3’
	n344596	5’-AGACCTCCCTGACTGCTGAA-3’	5’-GCTTGTGGCTTCTTCACTCC-3’
	n386034	5’-ACATCCCTGTGCCTCAGTTC-3’	5’-CCCACCCTTTGACCTCTGTA-3’
	n411012	5’-ACCCTAGTGGGAGGAGGAGA-3’	5’-ACGCCACCTTCTGTGACTCT-3’
	n341092	5’-AGACAACAGCGGAGGAGAAA-3’	5’-GCTGCAGGAGATACCCAAAG-3’
	n369600	5’-GGAAAAAGGGTGGGAAGAAC-3’	5’-TTGCAGGCTCTTCAGGTTTT-3’
	n377253	5’-GAGTCCGTTGCAGGCACCCA-3’	5’-GTGGTGATTCCTGGGTGCCT-3’
	n345672	5’-GAGGACGTGAGAGGAACAGC-3’	5’-GCTCCCATCCCATCTCTGTA-3’
	n339364	5’-CCATGGGTCATTCTTTGCTT-3’	5’-ATACAGCAAGGGCAAACACC-3’
	n386687	5’-CGTCGGGATTAGGTGAAAGA-3’	5’-CCGTTTCCCCAACTACGATA-3’
	n371530	5’-CACAGCTGCCAACAAGTCAT-3’	5’-CCCTGCAACTTAACAGCACA-3’
	n689	5’-GCCTTCCACCGTTCATTCTA-3’	5’-GGCTGACAGAGCCAACTCTT-3’
	n367357	5’-CGGAGAAGACAGCCTCTTGA-3’	5’-ACGTGGATAAAGGGCTCCAT-3’
	n333177	5’-CTACATTCCGCAAAGGAAGC-3’	5’-TTCCCTTTCCATCTCCTCCT-3’
	n375997	5’-GTAGGCAGAGACCAGGCAAG-3’	5’-GCACTGTAACCGAGGTGATG-3’
	n376260	5’-CCCCGTCATCAAGAAGAAAA-3’	5’-TTCTCTGCAGTGGATTGGTG-3’
	ZNF783	5’-GGCCGTGTATTTCTCTGAGC-3’	5’-TCTCTATCCGGGTGAGGATG-3’
	RIMKLB	5’-AGAGTCTCATGGACGGGATG-3’	5’-GCTGCTTCCCTTGTTCACTC-3’
	NFE2L3	5’-GGGCATCTCATTGGGAGATA-3’	5’-TGTTGGGACAAAGCAAGATG-3’
	RAB3A	5’-ACTGGTCCACCCAGATCAAG-3’	5’-CCACGTTCTGATGACACCAC-3’
	NEU3	5’-TTCAGAGACTGGCCCTGAGT-3’	5’-CTCCTCCAGCCTCAGTGAAC-3’
	MNX1	5’-GCACCAGTTCAAGCTCAACA-3’	5’-CTTTTTGCTGCGTTTCCATT-3’
	PDK4	5’-GAGAGGTGGAGCATTTCTCG-3’	5’-CAGAATGTTGGCGAGTCTCA-3’
	CHORDC1	5’-GTGACGGTGGGAAAAGAAAA-3’	5’-ATCGTGAAAGACCGGAACAC-3’
	CCNG2	5’-GTTTTGGCTGGCCTTATGAA-3’	5’-TGGCTAGCTTCCAAAAAGGA-3’
	SLITRK5	5’-GCTGAAACTTCTGCCCTACG-3’	5’-GTCCAAGTCCCTTCCGTGTA-3’
	H1FX	5’-CCCAACGATGTAGCGTTTTT-3’	5’-CTAGGGGCCAGTAACCATGA-3’
	TWF2	5’-AGATCCGCATTAACGAGGTG-3’	5’-AATGGTTTCCCGCTCTAGGT-3’
	PRSS12	5’-TTGGATGAAGTACGCTGCAC-3’	5’-CCCCACTGGCCTCTGTAATA-3’
	beta-Actin	5’-CTCTTCCAGCCTTCCTTCCT-3’	5’-AGCACTGTGTTGGCGTACAG-3'
