# Supplementary material for: Genome-wide analyses of long noncoding RNA expression profiles correlated with radioresistance in nasopharyngeal carcinoma via next-generation deep sequencing
Source: BMC Cancer. 2016 Sep 6;16(1):719. doi: 10.1186/s12885-016-2755-6 (PMC5012053; doi:10.1186/s12885-016-2755-6)
Supplement: Additional file 2: Table S2. — The list of lncRNAs with differential expression. (XLSX 342 kb) [file 12885_2016_2755_MOESM2_ESM.xlsx]

## Sheet: N3-VS-R1.GeneDiffExp
geneID	geneLength	N3-Expression	R1-Expression	N3-RPKM	R1-RPKM	log2 Ratio(R1/N3)	Up-Down-Regulation(R1/N3)	P-value	FDR	Annotation
n323838	2597	87	39	5.86829	2.50668	-1.22716	Down	4.66836e-06	3.72854e-05	n323838 | NULL | mRNAlike lncRNA | Homo sapiens | vega lncRNA | GENCODE | OTTHUMT00000057255 | http://vega.sanger.ac.uk/Homo_sapiens/Transcript/Summary?db=core;t=OTTHUMT00000057255 | 1.9653600 | -0.2999215
n323992	3043	69	153	3.97202	8.3926	1.07924	Up	9.44742e-08	1.06357e-06	n323992 | NULL | mRNAlike lncRNA | Homo sapiens | vega lncRNA | GENCODE | OTTHUMT00000053742 | http://vega.sanger.ac.uk/Homo_sapiens/Transcript/Summary?db=core;t=OTTHUMT00000053742 | 5.0839900 | -0.3181304
n325334	1803	41	98	3.98338	9.07271	1.18754	Up	4.15218e-06	3.35415e-05	n325334 | NULL | mRNAlike lncRNA | Homo sapiens | vega lncRNA | GENCODE | OTTHUMT00000325742 | http://vega.sanger.ac.uk/Homo_sapiens/Transcript/Summary?db=core;t=OTTHUMT00000325742 | -1.1973200 | -0.1507004
n325347	1109	66	26	10.425	3.91335	-1.41357	Down	8.90392e-06	6.64849e-05	n325347 | NULL | mRNAlike lncRNA | Homo sapiens | vega lncRNA | GENCODE | OTTHUMT00000325418 | http://vega.sanger.ac.uk/Homo_sapiens/Transcript/Summary?db=core;t=OTTHUMT00000325418 | 3.3978500 | -0.2423035
n326162	1537	19	0	2.16543	0.001	-11.0804	Down	1.17039e-06	1.08174e-05	n326162 | NULL | mRNAlike lncRNA | Homo sapiens | vega lncRNA | GENCODE | OTTHUMT00000095377 | http://vega.sanger.ac.uk/Homo_sapiens/Transcript/Summary?db=core;t=OTTHUMT00000095377 | -0.9462310 | -0.2859511
n326368	4120	45	97	1.91328	3.9299	1.03844	Up	3.94534e-05	0.000253325	n326368 | NULL | mRNAlike lncRNA | Homo sapiens | vega lncRNA | GENCODE | OTTHUMT00000098960 | http://vega.sanger.ac.uk/Homo_sapiens/Transcript/Summary?db=core;t=OTTHUMT00000098960 | 0.2771360 | -0.2274414
n326613	2366	72	180	5.33067	12.6989	1.25231	Up	7.01034e-11	1.21145e-09	n326613 | NULL | mRNAlike lncRNA | Homo sapiens | vega lncRNA | GENCODE | OTTHUMT00000022441 | http://vega.sanger.ac.uk/Homo_sapiens/Transcript/Summary?db=core;t=OTTHUMT00000022441 | -0.8529050 | -0.1639414
n326635	2283	49	19	3.75971	1.38917	-1.4364	Down	0.000110607	0.000631477	n326635 | NULL | mRNAlike lncRNA | Homo sapiens | vega lncRNA | GENCODE | OTTHUMT00000001202 | http://vega.sanger.ac.uk/Homo_sapiens/Transcript/Summary?db=core;t=OTTHUMT00000001202 | 0.0518104 | -0.2999288
n326741	1944	16	0	1.44174	0.001	-10.4936	Down	1.00748e-05	7.46496e-05	n326741 | NULL | mRNAlike lncRNA | Homo sapiens | vega lncRNA | GENCODE | OTTHUMT00000007025 | http://vega.sanger.ac.uk/Homo_sapiens/Transcript/Summary?db=core;t=OTTHUMT00000007025 | -1.2605800 | -0.3398288
n326752	4860	157	77	5.65884	2.64461	-1.09745	Down	1.7389e-08	2.19649e-07	n326752 | NULL | mRNAlike lncRNA | Homo sapiens | vega lncRNA | GENCODE | OTTHUMT00000006890 | http://vega.sanger.ac.uk/Homo_sapiens/Transcript/Summary?db=core;t=OTTHUMT00000006890 | -0.1963390 | -0.2815025
n332361	490	48	218	17.1597	74.2621	2.1136	Up	1.66074e-25	7.64483e-24	n332361 | EU588721 | mRNAlike lncRNA | Homo sapiens | NULL | H-invitational v7.5 | HIT000557809 | http://h-invitational.jp/hinv/spsoup/transcript_view?hit_id=HIT000557809 | 1.5274400 | -1.0000000
n332495	503	365	158	127.113	52.4319	-1.27759	Down	2.6912e-22	1.09406e-20	n332495 | DQ975380 | mRNAlike lncRNA | Homo sapiens | NULL | H-invitational v7.5 | HIT000468702 | http://h-invitational.jp/hinv/spsoup/transcript_view?hit_id=HIT000468702 | 1.6136700 | -0.2328767
n332575	888	322	142	63.5195	26.6921	-1.25079	Down	2.95904e-19	1.01608e-17	n332575 | AK311672 | mRNAlike lncRNA | Homo sapiens | NULL | H-invitational v7.5 | HIT000430538 | http://h-invitational.jp/hinv/spsoup/transcript_view?hit_id=HIT000430538 | -1.1358300 | -1.0000000
n332636	333	1302	665	684.906	333.338	-1.03892	Down	1.58269e-54	1.5129e-52	n332636 | AB019563 | mRNAlike lncRNA | Homo sapiens | NULL | H-invitational v7.5 | HIT000058607 | http://h-invitational.jp/hinv/spsoup/transcript_view?hit_id=HIT000058607 | 0.9076480 | -0.2235797
n332691	367	35	79	16.7058	35.9309	1.10488	Up	9.73984e-05	0.00057002	n332691 | AF001545 | mRNAlike lncRNA | Homo sapiens | NULL | H-invitational v7.5 | HIT000061643 | http://h-invitational.jp/hinv/spsoup/transcript_view?hit_id=HIT000061643 | 2.0353500 | -0.0738511
n332810	341	75	10	38.5275	4.895	-2.97651	Down	2.06798e-14	4.97558e-13	n332810 | AF056444 | mRNAlike lncRNA | Homo sapiens | NULL | H-invitational v7.5 | HIT000064719 | http://h-invitational.jp/hinv/spsoup/transcript_view?hit_id=HIT000064719 | -0.9891240 | -0.4642603
n332883	384	126	63	57.4782	27.3852	-1.06962	Down	7.72704e-07	7.373e-06	n332883 | AF086024 | mRNAlike lncRNA | Homo sapiens | NULL | H-invitational v7.5 | HIT000066903 | http://h-invitational.jp/hinv/spsoup/transcript_view?hit_id=HIT000066903 | -1.1343000 | -0.4716754
n332903	589	189	78	56.2096	22.1048	-1.34646	Down	3.55744e-13	7.79881e-12	n332903 | AF086243 | mRNAlike lncRNA | Homo sapiens | NULL | H-invitational v7.5 | HIT000067122 | http://h-invitational.jp/hinv/spsoup/transcript_view?hit_id=HIT000067122 | 2.7425100 | -0.3607680
n332932	697	27	6	6.78571	1.4369	-2.23954	Down	0.000112389	0.000640956	n332932 | AF086516 | mRNAlike lncRNA | Homo sapiens | NULL | H-invitational v7.5 | HIT000067395 | http://h-invitational.jp/hinv/spsoup/transcript_view?hit_id=HIT000067395 | -1.0400200 | -0.1303585
n332948	316	7	31	3.88039	16.375	2.07722	Up	0.000128516	0.000724364	n332948 | AF088077 | mRNAlike lncRNA | Homo sapiens | NULL | H-invitational v7.5 | HIT000067625 | http://h-invitational.jp/hinv/spsoup/transcript_view?hit_id=HIT000067625 | -1.5148700 | -0.3352615
n333026	865	547	217	110.773	41.8746	-1.40346	Down	1.97084e-37	1.31934e-35	n333026 | AF161377 | mRNAlike lncRNA | Homo sapiens | NULL | H-invitational v7.5 | HIT000072107 | http://h-invitational.jp/hinv/spsoup/transcript_view?hit_id=HIT000072107 | 2.8222400 | -0.1256691
n333054	309	76	184	43.0843	99.3954	1.20602	Up	1.54741e-10	2.59586e-09	n333054 | AF238978 | mRNAlike lncRNA | Homo sapiens | NULL | H-invitational v7.5 | HIT000074786 | http://h-invitational.jp/hinv/spsoup/transcript_view?hit_id=HIT000074786 | 1.1415600 | -0.0678661
n333177	411	0	15	0.001	6.09195	12.5727	Up	4.46874e-05	0.00028232	n333177 | AF422926 | mRNAlike lncRNA | Homo sapiens | NULL | H-invitational v7.5 | HIT000079411 | http://h-invitational.jp/hinv/spsoup/transcript_view?hit_id=HIT000079411 | 2.4269900 | -0.2111849
n333278	330	150	66	79.6235	33.3839	-1.25404	Down	8.96478e-10	1.37259e-08	n333278 | AY034105 | mRNAlike lncRNA | Homo sapiens | NULL | H-invitational v7.5 | HIT000083480 | http://h-invitational.jp/hinv/spsoup/transcript_view?hit_id=HIT000083480 | 1.0148900 | -0.1918008
n333330	499	47	107	16.4991	35.7923	1.11726	Up	4.57104e-06	3.66184e-05	n333330 | AY255529 | mRNAlike lncRNA | Homo sapiens | NULL | H-invitational v7.5 | HIT000085508 | http://h-invitational.jp/hinv/spsoup/transcript_view?hit_id=HIT000085508 | 3.9438100 | -0.0480302
n333375	390	111	58	49.8566	24.8239	-1.00605	Down	1.03556e-05	7.63309e-05	n333375 | BC003668 | mRNAlike lncRNA | Homo sapiens | NULL | H-invitational v7.5 | HIT000086269 | http://h-invitational.jp/hinv/spsoup/transcript_view?hit_id=HIT000086269 | 1.9185100 | -0.2033768
n333475	508	1	66	0.344826	21.6864	5.97478	Up	2.25498e-18	7.23948e-17	n333475 | BC027902 | mRNAlike lncRNA | Homo sapiens | NULL | H-invitational v7.5 | HIT000091402 | http://h-invitational.jp/hinv/spsoup/transcript_view?hit_id=HIT000091402 | 1.3415300 | -0.0359499
n333498	502	37	81	12.9111	26.9332	1.06078	Up	0.000134291	0.000753515	n333498 | BC032233 | mRNAlike lncRNA | Homo sapiens | NULL | H-invitational v7.5 | HIT000092589 | http://h-invitational.jp/hinv/spsoup/transcript_view?hit_id=HIT000092589 | -0.9502660 | -0.1016172
n333511	514	19	72	6.47522	23.3817	1.85238	Up	4.4937e-08	5.34234e-07	n333511 | BC037261 | mRNAlike lncRNA | Homo sapiens | NULL | H-invitational v7.5 | HIT000094773 | http://h-invitational.jp/hinv/spsoup/transcript_view?hit_id=HIT000094773 | 1.6500500 | -0.0432746
n333512	482	21	531	7.63196	183.888	4.59063	Up	7.1829e-124	1.65683e-121	n333512 | BC037578 | mRNAlike lncRNA | Homo sapiens | NULL | H-invitational v7.5 | HIT000094895 | http://h-invitational.jp/hinv/spsoup/transcript_view?hit_id=HIT000094895 | 0.7273530 | -0.0174924
n333537	703	11	48	2.74095	11.3971	2.05591	Up	1.88305e-06	1.6431e-05	n333537 | BC050031 | mRNAlike lncRNA | Homo sapiens | NULL | H-invitational v7.5 | HIT000099103 | http://h-invitational.jp/hinv/spsoup/transcript_view?hit_id=HIT000099103 | 1.8615100 | -0.0319382
n333661	213	2824	6089	2322.46	4771.7	1.03885	Up	4.46456e-235	2.05962e-232	n333661 | D28463 | mRNAlike lncRNA | Homo sapiens | NULL | H-invitational v7.5 | HIT000101292 | http://h-invitational.jp/hinv/spsoup/transcript_view?hit_id=HIT000101292 | -1.1014900 | -0.0425781
n333665	260	264	598	177.867	383.915	1.10999	Up	2.7872e-27	1.35659e-25	n333665 | D63161 | mRNAlike lncRNA | Homo sapiens | NULL | H-invitational v7.5 | HIT000101676 | http://h-invitational.jp/hinv/spsoup/transcript_view?hit_id=HIT000101676 | 1.4953200 | -0.0338667
n333775	777	540	134	121.741	28.7866	-2.08034	Down	3.51048e-63	4.20881e-61	n333775 | L16886 | mRNAlike lncRNA | Homo sapiens | NULL | H-invitational v7.5 | HIT000192294 | http://h-invitational.jp/hinv/spsoup/transcript_view?hit_id=HIT000192294 | 3.3111400 | -0.3296640
n334072	433	52	120	21.0368	46.2594	1.13683	Up	8.4521e-07	7.99652e-06	n334072 | M33328 | mRNAlike lncRNA | Homo sapiens | NULL | H-invitational v7.5 | HIT000195508 | http://h-invitational.jp/hinv/spsoup/transcript_view?hit_id=HIT000195508 | 1.3306000 | -0.2707693
n334242	222	33	79	26.039	59.3992	1.18977	Up	3.5578e-05	0.000231382	n334242 | S65442 | mRNAlike lncRNA | Homo sapiens | NULL | H-invitational v7.5 | HIT000216096 | http://h-invitational.jp/hinv/spsoup/transcript_view?hit_id=HIT000216096 | 1.3507200 | 0.0052086
n334408	387	136	2	61.5591	0.862633	-6.15708	Down	1.03167e-39	7.39628e-38	n334408 | S83275 | mRNAlike lncRNA | Homo sapiens | NULL | H-invitational v7.5 | HIT000217198 | http://h-invitational.jp/hinv/spsoup/transcript_view?hit_id=HIT000217198 | 2.4385300 | -0.1343421
n334639	311	122	343	68.7169	184.094	1.42171	Up	2.93322e-23	1.23504e-21	n334639 | U94344 | mRNAlike lncRNA | Homo sapiens | NULL | H-invitational v7.5 | HIT000222690 | http://h-invitational.jp/hinv/spsoup/transcript_view?hit_id=HIT000222690 | 1.2459700 | -0.1031544
n334678	776	114	47	25.734	10.1098	-1.34792	Down	1.65685e-08	2.10036e-07	n334678 | AJ001864 | mRNAlike lncRNA | Homo sapiens | NULL | H-invitational v7.5 | HIT000243907 | http://h-invitational.jp/hinv/spsoup/transcript_view?hit_id=HIT000243907 | 1.8867100 | -0.1605199
n334831	282	385	1017	239.153	601.975	1.33177	Up	1.09712e-59	1.18785e-57	n334831 | AJ297362 | mRNAlike lncRNA | Homo sapiens | NULL | H-invitational v7.5 | HIT000246734 | http://h-invitational.jp/hinv/spsoup/transcript_view?hit_id=HIT000246734 | 0.4902090 | -1.0000000
n334841	443	54	14	21.3528	5.27511	-2.01715	Down	2.48634e-07	2.59531e-06	n334841 | AJ308021 | mRNAlike lncRNA | Homo sapiens | NULL | H-invitational v7.5 | HIT000246970 | http://h-invitational.jp/hinv/spsoup/transcript_view?hit_id=HIT000246970 | -1.3785700 | -0.2220721
n335063	300	8	34	4.67125	18.9175	2.01784	Up	8.04728e-05	0.000479425	n335063 | AJ583696 | mRNAlike lncRNA | Homo sapiens | NULL | H-invitational v7.5 | HIT000249151 | http://h-invitational.jp/hinv/spsoup/transcript_view?hit_id=HIT000249151 | -1.1672300 | -1.0000000
n335150	306	125	290	71.5571	158.192	1.14451	Up	1.20572e-14	2.95457e-13	n335150 | AY295765 | mRNAlike lncRNA | Homo sapiens | NULL | H-invitational v7.5 | HIT000251482 | http://h-invitational.jp/hinv/spsoup/transcript_view?hit_id=HIT000251482 | 1.4969500 | -1.0000000
n335208	727	5	43	1.20476	9.87281	3.03472	Up	1.93047e-08	2.41975e-07	n335208 | AY526356 | mRNAlike lncRNA | Homo sapiens | NULL | H-invitational v7.5 | HIT000255152 | http://h-invitational.jp/hinv/spsoup/transcript_view?hit_id=HIT000255152 | 3.6558900 | -0.1209938
n335248	299	10	40	5.85859	22.3304	1.93038	Up	3.11168e-05	0.000204753	n335248 | AY562996 | mRNAlike lncRNA | Homo sapiens | NULL | H-invitational v7.5 | HIT000255507 | http://h-invitational.jp/hinv/spsoup/transcript_view?hit_id=HIT000255507 | 1.0323900 | -0.2409449
n335261	229	28	5	21.4184	3.64453	-2.55505	Down	2.1214e-05	0.000145173	n335261 | AY603498 | mRNAlike lncRNA | Homo sapiens | NULL | H-invitational v7.5 | HIT000255715 | http://h-invitational.jp/hinv/spsoup/transcript_view?hit_id=HIT000255715 | 1.2323700 | -0.0934931
n335470	231	36	7	27.2995	5.05816	-2.43219	Down	2.51234e-06	2.13172e-05	n335470 | AY820830 | mRNAlike lncRNA | Homo sapiens | NULL | H-invitational v7.5 | HIT000257853 | http://h-invitational.jp/hinv/spsoup/transcript_view?hit_id=HIT000257853 | 1.2521600 | -0.1248268
n335516	223	107	256	84.051	191.62	1.18891	Up	7.984e-14	1.84161e-12	n335516 | BC062677 | mRNAlike lncRNA | Homo sapiens | NULL | H-invitational v7.5 | HIT000260568 | http://h-invitational.jp/hinv/spsoup/transcript_view?hit_id=HIT000260568 | -1.0299300 | -0.1590267
n335522	843	86	288	17.8704	57.0258	1.67404	Up	1.09727e-24	4.92288e-23	n335522 | BC068059 | mRNAlike lncRNA | Homo sapiens | NULL | H-invitational v7.5 | HIT000262919 | http://h-invitational.jp/hinv/spsoup/transcript_view?hit_id=HIT000262919 | 1.4780000 | -0.0554338
n335543	289	3	29	1.81839	16.7497	3.2034	Up	2.67532e-06	2.25827e-05	n335543 | BC070301 | mRNAlike lncRNA | Homo sapiens | NULL | H-invitational v7.5 | HIT000264259 | http://h-invitational.jp/hinv/spsoup/transcript_view?hit_id=HIT000264259 | 0.6499310 | -0.3086635
n335556	462	412	170	156.214	61.4206	-1.34673	Down	5.97124e-27	2.87337e-25	n335556 | CR407629 | mRNAlike lncRNA | Homo sapiens | NULL | H-invitational v7.5 | HIT000267126 | http://h-invitational.jp/hinv/spsoup/transcript_view?hit_id=HIT000267126 | 1.2145000 | -0.2017386
n335573	289	735	353	445.506	203.884	-1.12769	Down	8.723e-36	5.4929e-34	n335573 | CR542162 | mRNAlike lncRNA | Homo sapiens | NULL | H-invitational v7.5 | HIT000269031 | http://h-invitational.jp/hinv/spsoup/transcript_view?hit_id=HIT000269031 | 1.4447200 | -0.2323796
n335577	1025	23	101	3.93068	16.4477	2.06503	Up	3.00308e-12	6.05783e-11	n335577 | CR542200 | mRNAlike lncRNA | Homo sapiens | NULL | H-invitational v7.5 | HIT000269069 | http://h-invitational.jp/hinv/spsoup/transcript_view?hit_id=HIT000269069 | 4.3181600 | -0.2509626
n335640	318	448	2761	246.783	1449.26	2.554	Up	0	0	n335640 | CR607317 | mRNAlike lncRNA | Homo sapiens | NULL | H-invitational v7.5 | HIT000286512 | http://h-invitational.jp/hinv/spsoup/transcript_view?hit_id=HIT000286512 | -1.1567100 | -1.0000000
n335661	1144	12	126	1.83747	18.3845	3.3227	Up	3.26248e-24	1.42455e-22	n335661 | CR611917 | mRNAlike lncRNA | Homo sapiens | NULL | H-invitational v7.5 | HIT000291112 | http://h-invitational.jp/hinv/spsoup/transcript_view?hit_id=HIT000291112 | 6.3988600 | -0.0602194
n335663	902	475	220	92.2468	40.7121	-1.18004	Down	2.27762e-25	1.0372e-23	n335663 | CR612957 | mRNAlike lncRNA | Homo sapiens | NULL | H-invitational v7.5 | HIT000292152 | http://h-invitational.jp/hinv/spsoup/transcript_view?hit_id=HIT000292152 | -0.3570400 | -0.3821928
n335698	270	79	32	51.254	19.783	-1.3734	Down	1.94098e-06	1.68878e-05	n335698 | CR619601 | mRNAlike lncRNA | Homo sapiens | NULL | H-invitational v7.5 | HIT000298796 | http://h-invitational.jp/hinv/spsoup/transcript_view?hit_id=HIT000298796 | -0.8502660 | -0.1398763
n335770	980	2750	1171	491.553	199.452	-1.30131	Down	2.49252e-161	7.89459e-159	n335770 | X07270 | mRNAlike lncRNA | Homo sapiens | NULL | H-invitational v7.5 | HIT000321248 | http://h-invitational.jp/hinv/spsoup/transcript_view?hit_id=HIT000321248 | 6.2656100 | -0.1899492
n336587	298	60	24	35.2695	13.4432	-1.39155	Down	2.87722e-05	0.000190745	n336587 | Z25430 | mRNAlike lncRNA | Homo sapiens | NULL | H-invitational v7.5 | HIT000326711 | http://h-invitational.jp/hinv/spsoup/transcript_view?hit_id=HIT000326711 | 0.9702130 | -0.2649334
n336960	515	4	25	1.36056	8.10288	2.57424	Up	0.000101033	0.000585318	n336960 | BC104427 | mRNAlike lncRNA | Homo sapiens | NULL | H-invitational v7.5 | HIT000337721 | http://h-invitational.jp/hinv/spsoup/transcript_view?hit_id=HIT000337721 | 3.8809500 | -0.1994349
n336978	459	2	24	0.763276	8.72781	3.51534	Up	9.7971e-06	7.27956e-05	n336978 | BC106958 | mRNAlike lncRNA | Homo sapiens | NULL | H-invitational v7.5 | HIT000338596 | http://h-invitational.jp/hinv/spsoup/transcript_view?hit_id=HIT000338596 | 2.6535000 | -0.0744037
n337037	508	456	140	157.241	46.0014	-1.77323	Down	1.38177e-43	1.10235e-41	n337037 | DQ108407 | mRNAlike lncRNA | Homo sapiens | NULL | H-invitational v7.5 | HIT000341873 | http://h-invitational.jp/hinv/spsoup/transcript_view?hit_id=HIT000341873 | 1.1342300 | -1.0000000
n337085	431	36	95	14.6315	36.792	1.33031	Up	7.36102e-07	7.04911e-06	n337085 | DQ396626 | mRNAlike lncRNA | Homo sapiens | NULL | H-invitational v7.5 | HIT000343122 | http://h-invitational.jp/hinv/spsoup/transcript_view?hit_id=HIT000343122 | 1.2440200 | -0.1370356
n337146	655	2	35	0.534876	8.91936	4.05966	Up	1.21597e-08	1.58404e-07	n337146 | AF399503 | mRNAlike lncRNA | Homo sapiens | NULL | H-invitational v7.5 | HIT000383922 | http://h-invitational.jp/hinv/spsoup/transcript_view?hit_id=HIT000383922 | 3.4035900 | -0.1618679
n337214	560	70	196	21.8965	58.4218	1.41581	Up	7.53782e-14	1.74438e-12	n337214 | BC111428 | mRNAlike lncRNA | Homo sapiens | NULL | H-invitational v7.5 | HIT000386628 | http://h-invitational.jp/hinv/spsoup/transcript_view?hit_id=HIT000386628 | 0.3125080 | -0.1228453
n337273	303	96	306	55.5	168.572	1.60281	Up	1.18451e-24	5.28078e-23	n337273 | BC127910 | mRNAlike lncRNA | Homo sapiens | NULL | H-invitational v7.5 | HIT000389528 | http://h-invitational.jp/hinv/spsoup/transcript_view?hit_id=HIT000389528 | 1.8783700 | -0.0741784
n337285	200	14	47	12.262	39.2261	1.67762	Up	3.95918e-05	0.000254137	n337285 | BC128176 | mRNAlike lncRNA | Homo sapiens | NULL | H-invitational v7.5 | HIT000389703 | http://h-invitational.jp/hinv/spsoup/transcript_view?hit_id=HIT000389703 | -1.0829800 | -0.1377396
n337302	432	8	44	3.24392	17.0011	2.38981	Up	5.75036e-07	5.57972e-06	n337302 | BC131528 | mRNAlike lncRNA | Homo sapiens | NULL | H-invitational v7.5 | HIT000390491 | http://h-invitational.jp/hinv/spsoup/transcript_view?hit_id=HIT000390491 | 1.6149300 | -0.1525216
n337303	218	217	89	174.368	68.146	-1.35544	Down	4.75032e-15	1.20151e-13	n337303 | BC131571 | mRNAlike lncRNA | Homo sapiens | NULL | H-invitational v7.5 | HIT000390534 | http://h-invitational.jp/hinv/spsoup/transcript_view?hit_id=HIT000390534 | -1.4417800 | -0.2435986
n337464	251	184	91	128.413	60.5166	-1.08539	Down	1.45747e-09	2.16893e-08	n337464 | EF036488 | mRNAlike lncRNA | Homo sapiens | NULL | H-invitational v7.5 | HIT000394741 | http://h-invitational.jp/hinv/spsoup/transcript_view?hit_id=HIT000394741 | 1.1536700 | -0.0203700
n337635	1368	18	69	2.30489	8.41918	1.86898	Up	7.2179e-08	8.24387e-07	n337635 | AF148950 | mRNAlike lncRNA | Homo sapiens | Human lncRNA | JounralRNA | 14 | NULL | -0.7484310 | -0.2856506
n337638	2487	20	148	1.4087	9.93328	2.81791	Up	3.059e-24	1.34122e-22	n337638 | AK097484 | mRNAlike lncRNA | Homo sapiens | Human lncRNA | JounralRNA | 17 | NULL | -1.2422500 | -0.3910720
n337655	1976	68	22	6.02818	1.85841	-1.69765	Down	2.51462e-07	2.62096e-06	n337655 | CR591476 | mRNAlike lncRNA | Homo sapiens | Human lncRNA | JounralRNA | 35 | NULL | -1.0786300 | -0.2136081
n337661	983	339	175	60.4102	29.7161	-1.02355	Down	4.79026e-15	1.21017e-13	n337661 | AL137463 | mRNAlike lncRNA | Homo sapiens | Human lncRNA | JounralRNA | 41 | NULL | -0.6913150 | -0.2203793
n337711	1017	195	86	33.5875	14.1151	-1.25068	Down	3.0601e-12	6.16114e-11	n337711 | CR617316 | mRNAlike lncRNA | Homo sapiens | Human lncRNA | JounralRNA | 93 | NULL | -1.0548000 | -0.4775887
n337724	3596	161	72	7.84278	3.3421	-1.23061	Down	3.97162e-10	6.35609e-09	n337724 | AK125664 | mRNAlike lncRNA | Homo sapiens | Human lncRNA | JounralRNA | 106 | NULL | -1.1525600 | -0.3268759
n337755	3915	401	209	17.9422	8.9109	-1.00972	Down	3.61804e-17	1.06489e-15	n337755 | AL832095 | mRNAlike lncRNA | Homo sapiens | Human lncRNA | JounralRNA | 137 | NULL | 2.3838800 | -0.4339961
n337769	2841	6	32	0.369951	1.88012	2.34542	Up	2.7386e-05	0.000182296	n337769 | AK022857 | mRNAlike lncRNA | Homo sapiens | Human lncRNA | JounralRNA | 151 | NULL | -1.0428000 | -0.3616125
n337774	4367	3	37	0.120338	1.41425	3.55487	Up	2.41872e-08	3.00162e-07	n337774 | BX647455 | mRNAlike lncRNA | Homo sapiens | Human lncRNA | JounralRNA | 156 | NULL | 12.0156000 | -0.1526221
n337842	2714	40	13	2.58175	0.79954	-1.69111	Down	8.60904e-05	0.000510029	n337842 | BC012502 | mRNAlike lncRNA | Homo sapiens | Human lncRNA | JounralRNA | 225 | NULL | -1.1480800 | -0.4209189
n337852	1812	172	65	16.6278	5.98773	-1.47352	Down	1.12102e-13	2.56073e-12	n337852 | CR601260 | mRNAlike lncRNA | Homo sapiens | Human lncRNA | JounralRNA | 235 | NULL | -0.8961800 | -0.2708907
n337853	5204	3462	904	116.534	28.996	-2.00683	Down	0	0	n337853 | CR627122 | mRNAlike lncRNA | Homo sapiens | Human lncRNA | JounralRNA | 236 | NULL | -1.1633500 | -0.4378281
n337870	383	5	55	2.28684	23.9702	3.38981	Up	1.90715e-11	3.55952e-10	n337870 | AF108756 | mRNAlike lncRNA | Homo sapiens | Human lncRNA | JounralRNA | 253 | NULL | 1.5245600 | -0.1527517
n337890	4809	76	31	2.76836	1.076	-1.36335	Down	3.46318e-06	2.84633e-05	n337890 | AL157461 | mRNAlike lncRNA | Homo sapiens | Human lncRNA | JounralRNA | 273 | NULL | 1.4498600 | -0.1964324
n337895	1980	178	77	15.7478	6.49131	-1.27857	Down	1.2127e-11	2.3122e-10	n337895 | BC021806 | mRNAlike lncRNA | Homo sapiens | Human lncRNA | JounralRNA | 278 | NULL | -0.3894400 | -0.1612240
n337901	2202	1050	409	83.5288	31.0037	-1.42983	Down	3.22184e-72	4.46867e-70	n337901 | S70612 | mRNAlike lncRNA | Homo sapiens | Human lncRNA | JounralRNA | 284 | NULL | 12.6046000 | -0.0793036
n337908	1265	262	127	36.2806	16.7579	-1.11436	Down	1.6062e-13	3.64938e-12	n337908 | CR616033 | mRNAlike lncRNA | Homo sapiens | Human lncRNA | JounralRNA | 291 | NULL | -1.2358500 | -0.3889818
n337914	2527	13	50	0.901161	3.30272	1.8738	Up	4.68976e-06	3.74281e-05	n337914 | BC006113 | mRNAlike lncRNA | Homo sapiens | Human lncRNA | JounralRNA | 297 | NULL | -1.0869700 | -0.1367965
n337917	1778	44	5	4.33496	0.469402	-3.20712	Down	1.57197e-09	2.33605e-08	n337917 | AK056793 | mRNAlike lncRNA | Homo sapiens | Human lncRNA | JounralRNA | 301 | NULL | -0.9435220 | -0.1425283
n337930	3020	87	330	5.04634	18.2395	1.85376	Up	4.41616e-32	2.47924e-30	n337930 | AK057062 | mRNAlike lncRNA | Homo sapiens | Human lncRNA | JounralRNA | 315 | NULL | -0.9007340 | -0.2956336
n337941	3046	67	21	3.85309	1.15079	-1.74339	Down	1.84142e-07	1.95972e-06	n337941 | BC014162 | mRNAlike lncRNA | Homo sapiens | Human lncRNA | JounralRNA | 326 | NULL | -0.5379960 | -0.2188259
n337961	3575	189	71	9.26083	3.31504	-1.48211	Down	5.29738e-15	1.33352e-13	n337961 | BX640776 | mRNAlike lncRNA | Homo sapiens | Human lncRNA | JounralRNA | 346 | NULL | -1.2049300 | -0.3170792
n337979	2192	2	80	0.159828	6.09195	5.25231	Up	4.74062e-21	1.79965e-19	n337979 | AK096530 | mRNAlike lncRNA | Homo sapiens | Human lncRNA | JounralRNA | 365 | NULL | -0.5723000 | -0.2261993
n337993	2035	10	71	0.860795	5.82372	2.7582	Up	4.48994e-12	8.89645e-11	n337993 | BC036915 | mRNAlike lncRNA | Homo sapiens | Human lncRNA | JounralRNA | 379 | NULL | 14.1672000 | -0.1133700
n337994	2740	0	20	0.001	1.21839	10.2508	Up	1.57325e-06	1.40395e-05	n337994 | AK124922 | mRNAlike lncRNA | Homo sapiens | Human lncRNA | JounralRNA | 380 | NULL | -1.0988900 | -0.3249960
n338026	1440	99	31	12.0431	3.5934	-1.74478	Down	2.07388e-10	3.43558e-09	n338026 | BC010081 | mRNAlike lncRNA | Homo sapiens | Human lncRNA | JounralRNA | 413 | NULL | -1.0351500 | -0.1976197
n338031	2366	41	0	3.03552	0.001	-11.5677	Down	1.63065e-13	3.69306e-12	n338031 | AK127738 | mRNAlike lncRNA | Homo sapiens | Human lncRNA | JounralRNA | 418 | NULL | -0.9996770 | -0.1805726
n338076	1448	4768	2260	576.809	260.523	-1.14668	Down	3.63326e-228	1.64046e-225	n338076 | BC029553 | mRNAlike lncRNA | Homo sapiens | Human lncRNA | JounralRNA | 463 | NULL | -1.1141300 | -0.2140195
n338102	5072	145	71	5.00787	2.33661	-1.09978	Down	5.80192e-08	6.79109e-07	n338102 | AK126296 | mRNAlike lncRNA | Homo sapiens | Human lncRNA | JounralRNA | 490 | NULL | 0.4416620 | -0.3569114
n338113	2028	116	54	10.0197	4.4446	-1.17271	Down	3.29e-07	3.35015e-06	n338113 | AK124307 | mRNAlike lncRNA | Homo sapiens | Human lncRNA | JounralRNA | 501 | NULL | -1.3088100 | -0.4387449
n338184	4050	86	45	3.7197	1.85466	-1.00403	Down	0.000108121	0.000620957	n338184 | CR749373 | mRNAlike lncRNA | Homo sapiens | Human lncRNA | JounralRNA | 575 | NULL | 0.8612660 | -0.3661252
n338198	1674	5	36	0.523213	3.58966	2.77838	Up	9.54574e-07	8.91202e-06	n338198 | BC045765 | mRNAlike lncRNA | Homo sapiens | Human lncRNA | JounralRNA | 590 | NULL | 7.7047400 | -0.0745887
n338221	3243	121	61	6.53586	3.13971	-1.05774	Down	1.59758e-06	1.42028e-05	n338221 | AX747770 | mRNAlike lncRNA | Homo sapiens | Human lncRNA | JounralRNA | 613 | NULL | 1.6364700 | -0.1670704
n338223	944	82	24	15.2162	4.24371	-1.84221	Down	1.96751e-09	2.87948e-08	n338223 | AF143872 | mRNAlike lncRNA | Homo sapiens | Human lncRNA | JounralRNA | 615 | NULL | -1.1565400 | -0.2835426
n338276	2283	303	117	23.2488	8.55435	-1.44243	Down	2.74946e-22	1.11561e-20	n338276 | AK124305 | mRNAlike lncRNA | Homo sapiens | Human lncRNA | JounralRNA | 669 | NULL | -0.8831390 | -0.1645896
n338280	1856	92	387	8.68308	34.8049	2.00301	Up	3.13554e-41	2.35121e-39	n338280 | BC044250 | mRNAlike lncRNA | Homo sapiens | Human lncRNA | JounralRNA | 673 | NULL | -0.1526100 | -0.1238602
n338283	3755	16	58	0.746404	2.57825	1.78836	Up	1.71697e-06	1.50936e-05	n338283 | AK125037 | mRNAlike lncRNA | Homo sapiens | Human lncRNA | JounralRNA | 676 | NULL | 2.4824300 | -0.1332547
n338287	523	0	15	0.001	4.78736	12.225	Up	4.46874e-05	0.000282825	n338287 | BC015826 | mRNAlike lncRNA | Homo sapiens | Human lncRNA | JounralRNA | 680 | NULL | -1.2644500 | -0.1849559
n338306	2297	57	21	4.34688	1.52604	-1.51019	Down	1.47052e-05	0.000103985	n338306 | AK095070 | mRNAlike lncRNA | Homo sapiens | Human lncRNA | JounralRNA | 700 | NULL | -0.2486040 | -0.3752661
n338323	1488	4	44	0.470892	4.93579	3.38981	Up	2.19044e-09	3.18161e-08	n338323 | BC052627 | mRNAlike lncRNA | Homo sapiens | Human lncRNA | JounralRNA | 717 | NULL | 6.8080100 | -0.1015015
n338328	471	28	97	10.4136	34.3762	1.72294	Up	1.4292e-09	2.13134e-08	n338328 | AF032107 | mRNAlike lncRNA | Homo sapiens | Human lncRNA | JounralRNA | 722 | NULL | 4.5209400 | -1.0000000
n338342	1808	0	14	0.001	1.29252	10.336	Up	8.72696e-05	0.000514287	n338342 | BC034771 | mRNAlike lncRNA | Homo sapiens | Human lncRNA | JounralRNA | 736 | NULL | 5.6244700 | -0.1117657
n338345	1188	41	8	6.04549	1.12404	-2.42717	Down	4.99878e-07	4.95003e-06	n338345 | BC057229 | mRNAlike lncRNA | Homo sapiens | Human lncRNA | JounralRNA | 739 | NULL | 5.5031600 | -0.3556573
n338346	1868	86	33	8.06465	2.94879	-1.45149	Down	2.2193e-07	2.33494e-06	n338346 | AK097323 | mRNAlike lncRNA | Homo sapiens | Human lncRNA | JounralRNA | 740 | NULL | 0.0429252 | -0.2637252
n338391	4095	1111	541	47.5252	22.0521	-1.10778	Down	9.38874e-52	8.73853e-50	n338391 | AK123435 | mRNAlike lncRNA | Homo sapiens | Human lncRNA | JounralRNA | 787 | NULL | -1.1443300 | -0.3730624
n338425	1987	67	16	5.90665	1.34409	-2.13571	Down	2.34562e-09	3.38845e-08	n338425 | AK023363 | mRNAlike lncRNA | Homo sapiens | Human lncRNA | JounralRNA | 822 | NULL | -0.2125910 | -0.3559191
n338441	596	108	40	31.7425	11.2026	-1.50258	Down	2.49012e-09	3.57529e-08	n338441 | BC038214 | mRNAlike lncRNA | Homo sapiens | Human lncRNA | JounralRNA | 838 | NULL | 1.5591100 | -0.2195092
n338443	1086	50	17	8.065	2.61292	-1.62601	Down	1.88308e-05	0.000130762	n338443 | BC067103 | mRNAlike lncRNA | Homo sapiens | Human lncRNA | JounralRNA | 840 | NULL | 2.8991100 | -0.1876721
n338527	4048	18	52	0.778926	2.14422	1.4609	Up	9.05706e-05	0.00053241	n338527 | BC040666 | mRNAlike lncRNA | Homo sapiens | Human lncRNA | JounralRNA | 925 | NULL | -0.8854530 | -0.1896556
n338535	1329	82	36	10.8082	4.52152	-1.25725	Down	5.90376e-06	4.60771e-05	n338535 | BC035345 | mRNAlike lncRNA | Homo sapiens | Human lncRNA | JounralRNA | 936 | NULL | -1.1557600 | -0.1569114
n338592	2570	3116	1039	212.387	67.4822	-1.65412	Down	1.64318e-260	9.17627e-258	n338592 | AK000933 | mRNAlike lncRNA | Homo sapiens | Human lncRNA | JounralRNA | 998 | NULL | -1.2778100 | -0.4181474
n338597	2571	244	59	16.6246	3.83051	-2.11771	Down	4.382e-30	2.31319e-28	n338597 | BC035896 | mRNAlike lncRNA | Homo sapiens | Human lncRNA | JounralRNA | 1003 | NULL | 11.7780000 | -0.1464165
n338598	2280	163	28	12.5232	2.04989	-2.61099	Down	4.7765e-26	2.23757e-24	n338598 | AK095500 | mRNAlike lncRNA | Homo sapiens | Human lncRNA | JounralRNA | 1004 | NULL | -1.2666000 | -0.2684392
n338622	3485	69	184	3.46825	8.81296	1.34542	Up	3.19026e-12	6.41103e-11	n338622 | AL137761 | mRNAlike lncRNA | Homo sapiens | Human lncRNA | JounralRNA | 1028 | NULL | -1.1110000 | -0.3229078
n338662	1572	57	121	6.35165	12.8481	1.01635	Up	6.32336e-06	4.87956e-05	n338662 | CR598426 | mRNAlike lncRNA | Homo sapiens | Human lncRNA | JounralRNA | 1076 | NULL | -0.2218320 | -0.2416491
n338663	2311	4	78	0.303196	5.6338	4.21578	Up	2.38932e-18	7.64763e-17	n338663 | AK091299 | mRNAlike lncRNA | Homo sapiens | Human lncRNA | JounralRNA | 1077 | NULL | 0.7194960 | -0.1603770
n338712	2363	2	34	0.148262	2.40172	4.01784	Up	2.2532e-08	2.80935e-07	n338712 | AX747015 | mRNAlike lncRNA | Homo sapiens | Human lncRNA | JounralRNA | 1132 | NULL | 3.2261500 | -0.1716230
n338769	1947	47	17	4.22859	1.45744	-1.53674	Down	6.90896e-05	0.000419379	n338769 | AK023697 | mRNAlike lncRNA | Homo sapiens | Human lncRNA | JounralRNA | 1191 | NULL | -1.0878800 | -0.3794908
n338788	2131	380	180	31.2366	14.0992	-1.14762	Down	8.83936e-20	3.1005e-18	n338788 | BC043240 | mRNAlike lncRNA | Homo sapiens | Human lncRNA | JounralRNA | 1210 | NULL | -1.0316700 | -0.4272625
n338811	2796	114	40	7.1422	2.38797	-1.58058	Down	2.0328e-10	3.3728e-09	n338811 | AK124213 | mRNAlike lncRNA | Homo sapiens | Human lncRNA | JounralRNA | 1234 | NULL | -1.1043800 | -0.3716969
n338896	1843	19	2	1.80589	0.181139	-3.31755	Down	7.76022e-05	0.000464934	n338896 | BC021164 | mRNAlike lncRNA | Homo sapiens | Human lncRNA | JounralRNA | 1322 | NULL | -1.1720700 | -0.2591663
n338898	1983	86	38	7.59696	3.19866	-1.24796	Down	3.96768e-06	3.22228e-05	n338898 | AK091985 | mRNAlike lncRNA | Homo sapiens | Human lncRNA | JounralRNA | 1324 | NULL | 0.8736990 | -0.1776775
n338912	1488	0	47	0.001	5.27232	12.3642	Up	2.23098e-14	5.35561e-13	n338912 | BC053735 | mRNAlike lncRNA | Homo sapiens | Human lncRNA | JounralRNA | 1338 | NULL | -1.1451800 | -0.2481288
n338916	902	72	166	13.9827	30.7191	1.1355	Up	6.90632e-09	9.33497e-08	n338916 | AK098629 | mRNAlike lncRNA | Homo sapiens | Human lncRNA | JounralRNA | 1342 | NULL | -0.9544370 | -0.2345382
n338933	2060	57	4	4.84699	0.324115	-3.90251	Down	6.89418e-14	1.60242e-12	n338933 | BC038780 | mRNAlike lncRNA | Homo sapiens | Human lncRNA | JounralRNA | 1360 | NULL | -0.9177460 | -0.2886481
n338992	1854	79	29	7.46417	2.61093	-1.51542	Down	2.98598e-07	3.05082e-06	n338992 | BC029960 | mRNAlike lncRNA | Homo sapiens | Human lncRNA | JounralRNA | 1420 | NULL | 4.3338400 | -0.0295222
n339050	1161	2	38	0.30176	5.46334	4.17831	Up	1.89629e-09	2.78872e-08	n339050 | BC047057 | mRNAlike lncRNA | Homo sapiens | Human lncRNA | JounralRNA | 1479 | NULL | -1.2045200 | -0.3937833
n339059	1962	81	11	7.23186	0.935838	-2.95004	Down	2.4678e-15	6.37871e-14	n339059 | BC013195 | mRNAlike lncRNA | Homo sapiens | Human lncRNA | JounralRNA | 1488 | NULL | 0.1344970 | -0.1387734
n339067	1097	38	9	6.06794	1.36944	-2.14762	Down	7.18828e-06	5.48714e-05	n339067 | BC038548 | mRNAlike lncRNA | Homo sapiens | Human lncRNA | JounralRNA | 1497 | NULL | -1.0766800 | -0.3021398
n339071	1937	84	38	7.5965	3.27462	-1.21401	Down	8.16618e-06	6.14738e-05	n339071 | AK021632 | mRNAlike lncRNA | Homo sapiens | Human lncRNA | JounralRNA | 1501 | NULL | -1.0372300 | -0.4008757
n339075	2379	34	0	2.50351	0.001	-11.2897	Down	2.4763e-11	4.54581e-10	n339075 | AK124033 | mRNAlike lncRNA | Homo sapiens | Human lncRNA | JounralRNA | 1505 | NULL | 0.0430026 | -0.2987198
n339076	1175	152	74	22.6605	10.5124	-1.10809	Down	2.28678e-08	2.84955e-07	n339076 | BC021142 | mRNAlike lncRNA | Homo sapiens | Human lncRNA | JounralRNA | 1506 | NULL | -0.8965500 | -0.3075492
n339087	561	131	57	40.9046	16.9597	-1.27015	Down	7.42296e-09	9.9761e-08	n339087 | AF086164 | mRNAlike lncRNA | Homo sapiens | Human lncRNA | JounralRNA | 1517 | NULL | -1.3862200 | -0.4521025
n339092	2284	33	8	2.53094	0.584656	-2.11401	Down	3.58252e-05	0.000232847	n339092 | AK090992 | mRNAlike lncRNA | Homo sapiens | Human lncRNA | JounralRNA | 1522 | NULL | -1.1291900 | -0.4666628
n339095	2196	45	3	3.58959	0.228032	-3.97651	Down	2.4312e-11	4.47075e-10	n339095 | AK096395 | mRNAlike lncRNA | Homo sapiens | Human lncRNA | JounralRNA | 1525 | NULL | -0.2163820 | -0.2621966
n339110	1695	74	408	7.64762	40.1788	2.39335	Up	9.41976e-54	8.84499e-52	n339110 | CR595216 | mRNAlike lncRNA | Homo sapiens | Human lncRNA | JounralRNA | 1540 | NULL | 4.9564800 | -0.1287455
n339119	2116	154	75	12.7488	5.91633	-1.10759	Down	1.87116e-08	2.35098e-07	n339119 | AK055724 | mRNAlike lncRNA | Homo sapiens | Human lncRNA | JounralRNA | 1549 | NULL | -1.0563200 | -0.3958149
n339129	3146	49	13	2.72836	0.68975	-1.98389	Down	1.19485e-06	1.09339e-05	n339129 | AK125369 | mRNAlike lncRNA | Homo sapiens | Human lncRNA | JounralRNA | 1559 | NULL | 4.8054700 | -0.2810112
n339157	738	14	0	3.32304	0.001	-11.6983	Down	4.2316e-05	0.0002691	n339157 | BC047944 | mRNAlike lncRNA | Homo sapiens | Human lncRNA | JounralRNA | 1587 | NULL | -0.7497430 | -0.2634798
n339158	2815	70	26	4.35596	1.54171	-1.49846	Down	1.7487e-06	1.53407e-05	n339158 | AK090760 | mRNAlike lncRNA | Homo sapiens | Human lncRNA | JounralRNA | 1588 | NULL | 0.5454700 | -0.3780579
n339160	1057	12	0	1.9887	0.001	-10.9576	Down	0.000177736	0.000964144	n339160 | BC018684 | mRNAlike lncRNA | Homo sapiens | Human lncRNA | JounralRNA | 1591 | NULL | -0.8386970 | -0.2877434
n339163	1892	280	126	25.9239	11.1162	-1.22162	Down	2.22364e-16	6.23354e-15	n339163 | BC065843 | mRNAlike lncRNA | Homo sapiens | Human lncRNA | JounralRNA | 1594 | NULL | -0.9618850 | -0.2826903
n339250	1577	49	132	5.44288	13.9717	1.36007	Up	2.75976e-09	3.94642e-08	n339250 | AK027107 | mRNAlike lncRNA | Homo sapiens | Human lncRNA | JounralRNA | 1682 | NULL | -1.0718700 | -0.2886534
n339289	1876	223	28	20.8227	2.49133	-3.06316	Down	3.08226e-41	2.31946e-39	n339289 | CR622191 | mRNAlike lncRNA | Homo sapiens | Human lncRNA | JounralRNA | 1721 | NULL | -1.1151600 | -0.2839154
n339296	390	12	118	5.3899	50.5038	3.22806	Up	3.3097e-22	1.33527e-20	n339296 | BC035731 | mRNAlike lncRNA | Homo sapiens | Human lncRNA | JounralRNA | 1728 | NULL | 0.6966640 | -0.0751258
n339312	2999	64	19	3.73824	1.05751	-1.82169	Down	1.50056e-07	1.62798e-06	n339312 | AL137668 | mRNAlike lncRNA | Homo sapiens | Human lncRNA | JounralRNA | 1744 | NULL | 1.0110200 | -0.1570973
n339331	2566	50	117	3.41332	7.6109	1.15689	Up	8.19586e-07	7.78882e-06	n339331 | AK055866 | mRNAlike lncRNA | Homo sapiens | Human lncRNA | JounralRNA | 1763 | NULL | -0.6773900 | -0.1156769
n339334	1632	6	33	0.644014	3.37521	2.38981	Up	1.64013e-05	0.000114717	n339334 | AL137382 | mRNAlike lncRNA | Homo sapiens | Human lncRNA | JounralRNA | 1766 | NULL | 1.3376900 | -0.0938425
n339352	2100	91	507	7.59078	40.2991	2.40843	Up	7.1084e-67	8.97901e-65	n339352 | AK090696 | mRNAlike lncRNA | Homo sapiens | Human lncRNA | JounralRNA | 1784 | NULL | 3.3596600 | -0.1117763
n339364	1135	9	43	1.38903	6.32382	2.18672	Up	2.82956e-06	2.38184e-05	n339364 | BC039681 | mRNAlike lncRNA | Homo sapiens | Human lncRNA | JounralRNA | 1796 | NULL | 1.5500600 | -0.1817959
n339379	523	19	2	6.36379	0.638315	-3.31755	Down	7.76022e-05	0.000466779	n339379 | AF085898 | mRNAlike lncRNA | Homo sapiens | Human lncRNA | JounralRNA | 1811 | NULL | -0.7148320 | -0.1347474
n339384	2455	57	19	4.06712	1.29184	-1.65458	Down	3.65476e-06	2.98758e-05	n339384 | AK023371 | mRNAlike lncRNA | Homo sapiens | Human lncRNA | JounralRNA | 1816 | NULL | -1.0678500 | -0.3191025
n339419	2408	97	205	7.05634	14.2103	1.00995	Up	4.7371e-09	6.49813e-08	n339419 | AK125090 | mRNAlike lncRNA | Homo sapiens | Human lncRNA | JounralRNA | 1851 | NULL | -1.1279100 | -0.3209074
n339435	1716	41	13	4.18534	1.26454	-1.72673	Down	5.4532e-05	0.000338073	n339435 | CR614803 | mRNAlike lncRNA | Homo sapiens | Human lncRNA | JounralRNA | 1867 | NULL | -1.1441600 | -0.4305689
n339452	2631	67	28	4.46085	1.77641	-1.32835	Down	1.96479e-05	0.000135549	n339452 | AK095905 | mRNAlike lncRNA | Homo sapiens | Human lncRNA | JounralRNA | 1890 | NULL | -1.2556800 | -0.4501562
n339468	1943	93	39	8.38444	3.35042	-1.32338	Down	5.09286e-07	5.03145e-06	n339468 | BC036879 | mRNAlike lncRNA | Homo sapiens | Human lncRNA | JounralRNA | 1906 | NULL | -1.0816000 | -0.3406226
n339518	3430	6908	3141	352.795	152.855	-1.20666	Down	0	0	n339518 | AK023647 | mRNAlike lncRNA | Homo sapiens | Human lncRNA | JounralRNA | 1959 | NULL | -0.0176159 | -0.3177456
n339526	1831	0	28	0.001	2.55256	11.3177	Up	7.4366e-09	9.98811e-08	n339526 | AL355711 | mRNAlike lncRNA | Homo sapiens | Human lncRNA | JounralRNA | 1967 | NULL | -0.9752060 | -0.1971431
n339528	1715	36	0	3.67707	0.001	-11.8443	Down	5.89568e-12	1.1606e-10	n339528 | CR592664 | mRNAlike lncRNA | Homo sapiens | Human lncRNA | JounralRNA | 1969 | NULL | -0.7005340 | -0.1781658
n339533	1578	216	103	23.9779	10.8952	-1.13801	Down	9.6543e-12	1.85911e-10	n339533 | CR595360 | mRNAlike lncRNA | Homo sapiens | Human lncRNA | JounralRNA | 1974 | NULL | -1.0730500 | -0.1686251
n339539	839	107	38	22.3401	7.56012	-1.56316	Down	9.99786e-10	1.52417e-08	n339539 | BC009635 | mRNAlike lncRNA | Homo sapiens | Human lncRNA | JounralRNA | 1980 | NULL | -0.1228710 | -0.1195689
n339619	649	445	215	120.11	55.2969	-1.11909	Down	4.7397e-22	1.89776e-20	n339619 | AX721161 | mRNAlike lncRNA | Homo sapiens | Human lncRNA | JounralRNA | 2063 | NULL | 0.0613389 | -0.2911995
n339650	3283	34	82	1.81415	4.16917	1.20047	Up	2.20414e-05	0.0001492	n339650 | AK096620 | mRNAlike lncRNA | Homo sapiens | Human lncRNA | JounralRNA | 2094 | NULL | 11.7467000 | -0.2990515
n339658	3284	39	12	2.0803	0.609937	-1.77006	Down	6.28198e-05	0.000384955	n339658 | AK056401 | mRNAlike lncRNA | Homo sapiens | Human lncRNA | JounralRNA | 2102 | NULL | -0.1162830 | -0.2733753
n339663	2170	40	6	3.22897	0.461528	-2.80658	Down	7.45614e-08	8.49768e-07	n339663 | AK026967 | mRNAlike lncRNA | Homo sapiens | Human lncRNA | JounralRNA | 2107 | NULL | 1.9235800 | -0.2290705
n339668	4262	0	22	0.001	0.861621	9.75091	Up	4.12516e-07	4.15867e-06	n339668 | BC035116 | mRNAlike lncRNA | Homo sapiens | Human lncRNA | JounralRNA | 2112 | NULL | -1.1693200 | -0.3990787
n339671	2652	65	23	4.29343	1.44764	-1.56842	Down	1.92099e-06	1.67277e-05	n339671 | AK055434 | mRNAlike lncRNA | Homo sapiens | Human lncRNA | JounralRNA | 2115 | NULL | 1.3069500 | -0.1767726
n339688	2729	432	135	27.7296	8.25728	-1.74769	Down	1.39134e-40	1.0252e-38	n339688 | AK056178 | mRNAlike lncRNA | Homo sapiens | Human lncRNA | JounralRNA | 2133 | NULL | -0.1059850 | -0.2642703
n339692	4383	31	4	1.23895	0.152333	-3.02381	Down	9.7184e-07	9.0533e-06	n339692 | AK126946 | mRNAlike lncRNA | Homo sapiens | Human lncRNA | JounralRNA | 2137 | NULL | -0.1720520 | -0.2821181
n339716	2266	33	88	2.55104	6.48231	1.34542	Up	1.54721e-06	1.3813e-05	n339716 | BC039367 | mRNAlike lncRNA | Homo sapiens | Human lncRNA | JounralRNA | 2161 | NULL | 1.4402600 | -0.1820227
n339736	2868	99	34	6.04672	1.97882	-1.61151	Down	1.89782e-09	2.7871e-08	n339736 | BC042414 | mRNAlike lncRNA | Homo sapiens | Human lncRNA | JounralRNA | 2182 | NULL | -0.9767840 | -0.2668358
n339738	1396	830	245	104.149	29.2946	-1.82995	Down	2.61276e-81	3.96038e-79	n339738 | BC020771 | mRNAlike lncRNA | Homo sapiens | Human lncRNA | JounralRNA | 2184 | NULL | 6.1855600 | -0.3105800
n339831	1625	88	31	9.48622	3.18431	-1.57485	Down	2.60502e-08	3.21402e-07	n339831 | AK026199 | mRNAlike lncRNA | Homo sapiens | Human lncRNA | JounralRNA | 2278 | NULL | -0.9590270 | -0.3834343
n339840	615	12	64	3.41799	17.3705	2.34542	Up	2.10062e-09	3.06162e-08	n339840 | BC009735 | mRNAlike lncRNA | Homo sapiens | Human lncRNA | JounralRNA | 2288 | NULL | -0.6625760 | -0.2029762
n339857	3597	26	3	1.26618	0.139216	-3.1851	Down	4.65924e-06	3.72546e-05	n339857 | AL713660 | mRNAlike lncRNA | Homo sapiens | Human lncRNA | JounralRNA | 2305 | NULL | -0.9804380 | -0.2728356
n339869	2111	163	74	13.5258	5.85127	-1.20889	Down	5.42996e-10	8.52918e-09	n339869 | AK095226 | mRNAlike lncRNA | Homo sapiens | Human lncRNA | JounralRNA | 2317 | NULL | -0.4019970 | -0.1881100
n339870	3826	46	102	2.10609	4.45002	1.07924	Up	1.35643e-05	9.6206e-05	n339870 | AK127251 | mRNAlike lncRNA | Homo sapiens | Human lncRNA | JounralRNA | 2318 | NULL | -1.1543000 | -0.2763575
n339897	1673	25	5	2.61763	0.498863	-2.39155	Down	0.000113663	0.000646488	n339897 | AK130936 | mRNAlike lncRNA | Homo sapiens | Human lncRNA | JounralRNA | 2346 | NULL | -1.1744900 | -0.4429763
n339909	3191	106	282	5.81893	14.7513	1.34201	Up	6.74386e-18	2.09534e-16	n339909 | AL831865 | mRNAlike lncRNA | Homo sapiens | Human lncRNA | JounralRNA | 2358 | NULL | -0.8279150 | -0.3273928
n339927	6033	159	513	4.61666	14.1935	1.62031	Up	7.36844e-41	5.46733e-39	n339927 | D86975 | mRNAlike lncRNA | Homo sapiens | Human lncRNA | JounralRNA | 2376 | NULL | 7.1807700 | -0.1371148
n339940	4018	25	0	1.08992	0.001	-10.09	Down	1.5795e-08	2.0083e-07	n339940 | BC050332 | mRNAlike lncRNA | Homo sapiens | Human lncRNA | JounralRNA | 2389 | NULL | -0.8702080 | -0.2897455
n340022	1759	329	67	32.7638	6.35793	-2.36547	Down	1.17317e-45	9.87928e-44	n340022 | BC021910 | mRNAlike lncRNA | Homo sapiens | Human lncRNA | JounralRNA | 2476 | NULL | -0.5505600 | -0.2062035
n340028	2610	352	152	23.6247	9.72098	-1.28112	Down	1.20892e-21	4.75083e-20	n340028 | AK023559 | mRNAlike lncRNA | Homo sapiens | Human lncRNA | JounralRNA | 2482 | NULL | -1.2188400 | -0.2685422
n340038	4757	112	21	4.12429	0.736874	-2.48466	Down	2.02962e-17	6.12668e-16	n340038 | BX648649 | mRNAlike lncRNA | Homo sapiens | Human lncRNA | JounralRNA | 2493 | NULL | -1.0932100 | -0.4025315
n340075	1236	247	99	35.006	13.3698	-1.38863	Down	1.66384e-17	5.0585e-16	n340075 | CR590180 | mRNAlike lncRNA | Homo sapiens | Human lncRNA | JounralRNA | 2530 | NULL | -1.1904200 | -0.3846502
n340146	3042	2	46	0.115169	2.52409	4.45394	Up	1.27435e-11	2.41887e-10	n340146 | AF272890 | mRNAlike lncRNA | Homo sapiens | Human lncRNA | JounralRNA | 2606 | NULL | -1.1255600 | -0.3295665
n340189	806	38	139	8.25872	28.7863	1.8014	Up	7.13598e-14	1.655e-12	n340189 | AK000028 | mRNAlike lncRNA | Homo sapiens | Human lncRNA | JounralRNA | 2650 | NULL | 2.8063400 | -0.0931017
n340236	2710	11	171	0.711029	10.5326	3.8888	Up	1.1454e-36	7.38802e-35	n340236 | D86322 | mRNAlike lncRNA | Homo sapiens | Human lncRNA | JounralRNA | 2697 | NULL | 8.3169100 | -0.3863954
n340300	945	181	94	33.5514	16.6036	-1.01488	Down	1.36136e-08	1.75087e-07	n340300 | BC061593 | mRNAlike lncRNA | Homo sapiens | Human lncRNA | JounralRNA | 2761 | NULL | 1.1115900 | -0.0927175
n340304	3267	79	25	4.23586	1.27731	-1.72954	Down	1.73586e-08	2.19397e-07	n340304 | AK127466 | mRNAlike lncRNA | Homo sapiens | Human lncRNA | JounralRNA | 2765 | NULL | -1.0202700 | -0.1602215
n340342	2267	76	17	5.87254	1.25171	-2.23008	Down	6.11082e-11	1.06468e-09	n340342 | AK022877 | mRNAlike lncRNA | Homo sapiens | Human lncRNA | JounralRNA | 2803 | NULL | -1.2063500 | -0.3143254
n340475	1982	338	143	29.8729	12.0431	-1.31063	Down	1.54056e-21	6.02065e-20	n340475 | AK092218 | mRNAlike lncRNA | Homo sapiens | Human lncRNA | JounralRNA | 2936 | NULL | -1.0603200 | -0.3769316
n340564	2334	170	361	12.7589	25.8174	1.01685	Up	5.16726e-15	1.30231e-13	n340564 | BC031211 | mRNAlike lncRNA | Homo sapiens | Human lncRNA | JounralRNA | 3026 | NULL | -1.0668200 | -0.3408564
n340568	2700	113	261	7.33126	16.1355	1.13811	Up	3.20858e-13	7.09263e-12	n340568 | AK024229 | mRNAlike lncRNA | Homo sapiens | Human lncRNA | JounralRNA | 3030 | NULL | -0.9033330 | -0.1620876
n340599	3254	34	10	1.83031	0.512967	-1.83515	Down	0.000131282	0.000737996	n340599 | AK128461 | mRNAlike lncRNA | Homo sapiens | Human lncRNA | JounralRNA | 3061 | NULL | -1.0608200 | -0.3419625
n340626	2090	122	34	10.2253	2.71544	-1.91289	Down	5.38434e-14	1.25977e-12	n340626 | BC040477 | mRNAlike lncRNA | Homo sapiens | Human lncRNA | JounralRNA | 3088 | NULL | -0.8109940 | -0.2461139
n340642	2200	79	35	6.29026	2.65554	-1.24412	Down	1.03846e-05	7.65182e-05	n340642 | AK095097 | mRNAlike lncRNA | Homo sapiens | Human lncRNA | JounralRNA | 3104 | NULL | -1.2087600 | -0.2856461
n340648	2765	2	21	0.126707	1.26774	3.3227	Up	5.79788e-05	0.000358708	n340648 | CR616125 | mRNAlike lncRNA | Homo sapiens | Human lncRNA | JounralRNA | 3110 | NULL | -1.0864700 | -0.1662360
n340651	1823	33	128	3.17096	11.7201	1.88599	Up	1.27783e-13	2.90952e-12	n340651 | BC038432 | mRNAlike lncRNA | Homo sapiens | Human lncRNA | JounralRNA | 3113 | NULL | -1.0976600 | -0.1266769
n340703	510	18	68	6.18253	22.2559	1.84792	Up	1.12671e-07	1.25446e-06	n340703 | BC018467 | mRNAlike lncRNA | Homo sapiens | Human lncRNA | JounralRNA | 3166 | NULL | 0.1383680 | -0.1106047
n340748	3156	371	126	20.5921	6.66408	-1.62761	Down	7.2509e-32	4.01753e-30	n340748 | AK091489 | mRNAlike lncRNA | Homo sapiens | Human lncRNA | JounralRNA | 3211 | NULL | -0.9864430 | -0.3518448
n340788	2343	2	28	0.149528	1.99477	3.73774	Up	8.82848e-07	8.26784e-06	n340788 | AK093624 | mRNAlike lncRNA | Homo sapiens | Human lncRNA | JounralRNA | 3251 | NULL | -0.9104410 | -0.1577939
n340800	1551	1616	612	182.513	65.8638	-1.47044	Down	8.40916e-115	1.82093e-112	n340800 | AK021858 | mRNAlike lncRNA | Homo sapiens | Human lncRNA | JounralRNA | 3263 | NULL | -0.7647390 | -0.3444553
n340831	1837	182	90	17.3551	8.17787	-1.08556	Down	1.78011e-09	2.63613e-08	n340831 | CR617623 | mRNAlike lncRNA | Homo sapiens | Human lncRNA | JounralRNA | 3295 | NULL | -1.2443400 | -0.2661340
n340864	1435	37	6	4.51662	0.697921	-2.69411	Down	4.26778e-07	4.28211e-06	n340864 | BC041881 | mRNAlike lncRNA | Homo sapiens | Human lncRNA | JounralRNA | 3329 | NULL | -0.7297260 | -0.1754235
n340916	6185	17518	7844	496.145	211.692	-1.2288	Down	0	0	n340916 | BX537550 | mRNAlike lncRNA | Homo sapiens | Human lncRNA | JounralRNA | 3381 | NULL | 1.8330300 | -0.1877632
n340928	1867	312	837	29.2735	74.8321	1.35406	Up	1.16744e-50	1.05872e-48	n340928 | AK093427 | mRNAlike lncRNA | Homo sapiens | Human lncRNA | JounralRNA | 3393 | NULL | 6.8760900 | -0.0819892
n340932	3274	18	198	0.96307	10.0947	3.38981	Up	6.67844e-38	4.54241e-36	n340932 | BX647227 | mRNAlike lncRNA | Homo sapiens | Human lncRNA | JounralRNA | 3397 | NULL | -0.2023320 | -0.1347336
n340974	1557	17	55	1.9126	5.89632	1.62428	Up	1.34778e-05	9.5688e-05	n340974 | AK001432 | mRNAlike lncRNA | Homo sapiens | Human lncRNA | JounralRNA | 3440 | NULL | -0.0979711 | -0.2334010
n340977	1843	39	3	3.70684	0.271708	-3.77006	Down	1.21767e-09	1.83263e-08	n340977 | AK021785 | mRNAlike lncRNA | Homo sapiens | Human lncRNA | JounralRNA | 3443 | NULL | -1.0715700 | -0.3425432
n340980	3405	124	46	6.37924	2.25501	-1.50025	Down	1.72243e-10	2.87356e-09	n340980 | AL833334 | mRNAlike lncRNA | Homo sapiens | Human lncRNA | JounralRNA | 3446 | NULL | 0.3614670 | -0.1909833
n341012	1697	157	46	16.2062	4.52463	-1.84068	Down	8.7892e-17	2.52048e-15	n341012 | AK026283 | mRNAlike lncRNA | Homo sapiens | Human lncRNA | JounralRNA | 3478 | NULL | -1.1739400 | -0.3127231
n341021	2411	89	16	6.46632	1.10772	-2.54535	Down	1.77083e-14	4.29472e-13	n341021 | AK027515 | mRNAlike lncRNA | Homo sapiens | Human lncRNA | JounralRNA | 3487 | NULL | -0.5230120 | -0.1725000
n341029	1504	0	13	0.001	1.44279	10.4946	Up	0.000170428	0.000933089	n341029 | CR612190 | mRNAlike lncRNA | Homo sapiens | Human lncRNA | JounralRNA | 3495 | NULL | -0.8772520 | -0.2490745
n341031	831	47	100	9.90743	20.0866	1.01965	Up	3.9171e-05	0.000251741	n341031 | BC068077 | mRNAlike lncRNA | Homo sapiens | Human lncRNA | JounralRNA | 3497 | NULL | -0.7269970 | -0.2779239
n341033	2730	66	29	4.23492	1.77314	-1.25603	Down	4.98274e-05	0.000312282	n341033 | AL832845 | mRNAlike lncRNA | Homo sapiens | Human lncRNA | JounralRNA | 3499 | NULL | -1.0022100 | -0.3142091
n341038	1647	110	231	11.6994	23.4113	1.00077	Up	6.76706e-10	1.0505e-08	n341038 | AK094516 | mRNAlike lncRNA | Homo sapiens | Human lncRNA | JounralRNA | 3504 | NULL | 0.0117517 | -0.2109874
n341044	2768	395	123	24.9974	7.4173	-1.75281	Down	2.14766e-37	1.43319e-35	n341044 | AK095849 | mRNAlike lncRNA | Homo sapiens | Human lncRNA | JounralRNA | 3510 | NULL | -1.1397100 | -0.3266814
n341057	2129	60	17	4.93673	1.33285	-1.88905	Down	1.88374e-07	2.00274e-06	n341057 | AK057093 | mRNAlike lncRNA | Homo sapiens | Human lncRNA | JounralRNA | 3523 | NULL | -1.0125800 | -0.1927159
n341089	2358	30	5	2.22865	0.353943	-2.65458	Down	6.76996e-06	5.18086e-05	n341089 | AK091677 | mRNAlike lncRNA | Homo sapiens | Human lncRNA | JounralRNA | 3555 | NULL | -1.2844300 | -0.3647149
n341092	3411	17	87	0.873034	4.2574	2.28586	Up	5.41448e-12	1.06884e-10	n341092 | BC040571 | mRNAlike lncRNA | Homo sapiens | Human lncRNA | JounralRNA | 3558 | NULL | -1.2811300 | -0.4407345
n341097	3169	146	71	8.07039	3.73975	-1.1097	Down	4.17576e-08	4.97551e-07	n341097 | AL833615 | mRNAlike lncRNA | Homo sapiens | Human lncRNA | JounralRNA | 3563 | NULL | -0.8043170 | -0.3959733
n341114	5512	91	288	2.89199	8.72148	1.59251	Up	4.30824e-23	1.79971e-21	n341114 | CR627226 | mRNAlike lncRNA | Homo sapiens | Human lncRNA | JounralRNA | 3580 | NULL | 18.3601000 | -0.3329892
n341167	1173	55	23	8.21351	3.27293	-1.32742	Down	0.000112981	0.000643299	n341167 | CR601575 | mRNAlike lncRNA | Homo sapiens | Human lncRNA | JounralRNA | 3633 | NULL | -0.6401800 | -0.2671997
n341202	1479	102	28	12.0808	3.16007	-1.93469	Down	4.3475e-12	8.62227e-11	n341202 | BC042028 | mRNAlike lncRNA | Homo sapiens | Human lncRNA | JounralRNA | 3669 | NULL | -1.1990600 | -0.5145587
n341216	2178	90	22	7.2385	1.68605	-2.10204	Down	6.67458e-12	1.30305e-10	n341216 | AK057151 | mRNAlike lncRNA | Homo sapiens | Human lncRNA | JounralRNA | 3684 | NULL | -1.2555600 | -0.3859167
n341220	1441	54	22	6.56438	2.54839	-1.36507	Down	9.30718e-05	0.000545752	n341220 | BC038570 | mRNAlike lncRNA | Homo sapiens | Human lncRNA | JounralRNA | 3688 | NULL | -0.9139130 | -0.2832459
n341238	3361	296	133	15.4272	6.60526	-1.22379	Down	2.8371e-17	8.40867e-16	n341238 | BX537586 | mRNAlike lncRNA | Homo sapiens | Human lncRNA | JounralRNA | 3706 | NULL | -1.0441800 | -0.3884714
n341251	3944	41	4	1.821	0.169289	-3.42717	Down	2.00264e-09	2.92686e-08	n341251 | AK130384 | mRNAlike lncRNA | Homo sapiens | Human lncRNA | JounralRNA | 3719 | NULL | -0.9595150 | -0.3041400
n341272	1762	118	47	11.7311	4.45245	-1.39767	Down	3.53828e-09	4.99241e-08	n341272 | AK093649 | mRNAlike lncRNA | Homo sapiens | Human lncRNA | JounralRNA | 3741 | NULL | 0.0859984 | -0.3979509
n341273	2479	2709	935	191.424	62.9567	-1.60434	Down	4.68832e-217	1.98982e-214	n341273 | AK172791 | mRNAlike lncRNA | Homo sapiens | Human lncRNA | JounralRNA | 3742 | NULL | -1.2043000 | -0.4078466
n341275	1598	19	63	2.08277	6.58068	1.65973	Up	2.17824e-06	1.88364e-05	n341275 | BC037849 | mRNAlike lncRNA | Homo sapiens | Human lncRNA | JounralRNA | 3744 | NULL | -1.1301100 | -0.3331480
n341281	4412	38	9	1.50873	0.340497	-2.14762	Down	7.18828e-06	5.4832e-05	n341281 | AL390145 | mRNAlike lncRNA | Homo sapiens | Human lncRNA | JounralRNA | 3750 | NULL | -0.2895080 | -0.3160324
n341291	3171	39	6	2.15443	0.315836	-2.77006	Down	1.33783e-07	1.46794e-06	n341291 | AK123595 | mRNAlike lncRNA | Homo sapiens | Human lncRNA | JounralRNA | 3760 | NULL | -0.9082310 | -0.3389691
n341320	4313	170	47	6.90452	1.81897	-1.92442	Down	4.45174e-19	1.5067e-17	n341320 | AK126477 | mRNAlike lncRNA | Homo sapiens | Human lncRNA | JounralRNA | 3789 | NULL | 0.5460210 | -0.3756463
n341347	4010	19	0	0.829991	0.001	-9.69695	Down	1.17039e-06	1.07892e-05	n341347 | D83492 | mRNAlike lncRNA | Homo sapiens | Human lncRNA | JounralRNA | 3816 | NULL | 17.5249000 | -0.0658758
n341356	3056	225	73	12.8971	3.98728	-1.69358	Down	5.17096e-21	1.95602e-19	n341356 | AL359620 | mRNAlike lncRNA | Homo sapiens | Human lncRNA | JounralRNA | 3825 | NULL | 0.4326960 | -0.1549499
n341361	1792	52	16	5.08311	1.49035	-1.77006	Down	3.58516e-06	2.93521e-05	n341361 | BC015321 | mRNAlike lncRNA | Homo sapiens | Human lncRNA | JounralRNA | 3830 | NULL | 1.0573300 | -0.1415829
n341376	2311	56	146	4.24475	10.5453	1.31285	Up	1.14541e-09	1.73868e-08	n341376 | BC041933 | mRNAlike lncRNA | Homo sapiens | Human lncRNA | JounralRNA | 3845 | NULL | -0.3369390 | -0.4062688
n341408	3787	2	27	0.0925121	1.19008	3.68527	Up	1.61675e-06	1.43432e-05	n341408 | BC040270 | mRNAlike lncRNA | Homo sapiens | Human lncRNA | JounralRNA | 3878 | NULL | -0.8827460 | -0.3101365
n341422	2003	51	0	4.46019	0.001	-12.1229	Down	1.24741e-16	3.54368e-15	n341422 | AK026784 | mRNAlike lncRNA | Homo sapiens | Human lncRNA | JounralRNA | 3892 | NULL | -0.8946550 | -0.4216153
n341453	2238	38	118	2.97432	8.80093	1.5651	Up	4.41306e-10	7.02021e-09	n341453 | AK123645 | mRNAlike lncRNA | Homo sapiens | Human lncRNA | JounralRNA | 3923 | NULL | -1.1346100 | -0.3914318
n341454	1396	2036	625	255.48	74.7311	-1.77343	Down	2.00428e-188	7.73324e-186	n341454 | AL512749 | mRNAlike lncRNA | Homo sapiens | Human lncRNA | JounralRNA | 3924 | NULL | -1.2005700 | -0.3602188
n341460	2750	113	38	7.19797	2.30652	-1.64187	Down	7.65322e-11	1.31612e-09	n341460 | AK125621 | mRNAlike lncRNA | Homo sapiens | Human lncRNA | JounralRNA | 3930 | NULL | -0.6838420 | -0.1675940
n341478	1482	538	237	63.5914	26.6936	-1.25234	Down	3.60178e-31	1.95983e-29	n341478 | D83767 | mRNAlike lncRNA | Homo sapiens | Human lncRNA | JounralRNA | 3948 | NULL | 6.5572000 | -0.2153908
n341572	2048	14	44	1.19746	3.58616	1.58246	Up	0.000138324	0.000774914	n341572 | AK095151 | mRNAlike lncRNA | Homo sapiens | Human lncRNA | JounralRNA | 4043 | NULL | -1.2726400 | -0.4146103
n341627	3395	4	38	0.206388	1.86832	3.17831	Up	7.179e-08	8.20827e-07	n341627 | BC039302 | mRNAlike lncRNA | Homo sapiens | Human lncRNA | JounralRNA | 4098 | NULL | -0.4661510 | -0.1361449
n341699	1126	214	61	33.292	9.0427	-1.88035	Down	5.97678e-23	2.47238e-21	n341699 | CR618740 | mRNAlike lncRNA | Homo sapiens | Human lncRNA | JounralRNA | 4170 | NULL | -1.1387200 | -0.2766976
n341727	1448	51	14	6.16972	1.61386	-1.93469	Down	1.08961e-06	1.01105e-05	n341727 | BC064349 | mRNAlike lncRNA | Homo sapiens | Human lncRNA | JounralRNA | 4200 | NULL | -1.1922400 | -0.4042635
n341760	1841	52	112	4.94782	10.1548	1.0373	Up	1.00539e-05	7.45473e-05	n341760 | AF131806 | mRNAlike lncRNA | Homo sapiens | Human lncRNA | JounralRNA | 4234 | NULL | -0.7381060 | -0.1812757
n341779	1215	95	220	13.6966	30.2241	1.14189	Up	2.0262e-11	3.77175e-10	n341779 | BC010186 | mRNAlike lncRNA | Homo sapiens | Human lncRNA | JounralRNA | 4256 | NULL | -1.1006600 | -0.2371279
n341787	2542	65	6	4.47921	0.393988	-3.50702	Down	1.66314e-14	4.03815e-13	n341787 | AK027170 | mRNAlike lncRNA | Homo sapiens | Human lncRNA | JounralRNA | 4264 | NULL | -1.1109700 | -0.4059793
n341790	4594	379	801	14.4515	29.1037	1.00999	Up	4.30238e-31	2.33506e-29	n341790 | AB040935 | mRNAlike lncRNA | Homo sapiens | Human lncRNA | JounralRNA | 4267 | NULL | 9.7232500 | -0.1119601
n341792	2470	277	67	19.6448	4.52777	-2.11727	Down	6.21668e-34	3.64431e-32	n341792 | BC037833 | mRNAlike lncRNA | Homo sapiens | Human lncRNA | JounralRNA | 4269 | NULL | 1.0762200 | -0.2276569
n341793	2141	51	127	4.1727	9.90134	1.24664	Up	5.00094e-08	5.90239e-07	n341793 | AK056037 | mRNAlike lncRNA | Homo sapiens | Human lncRNA | JounralRNA | 4270 | NULL | -1.2590900 | -0.2856809
n341810	833	22	0	4.62638	0.001	-12.1757	Down	1.35964e-07	1.4865e-06	n341810 | BC019844 | mRNAlike lncRNA | Homo sapiens | Human lncRNA | JounralRNA | 4289 | NULL | -1.0741700 | -0.1969837
n341826	2603	94	30	6.32583	1.92377	-1.71732	Down	9.17756e-10	1.40416e-08	n341826 | AK056236 | mRNAlike lncRNA | Homo sapiens | Human lncRNA | JounralRNA | 4305 | NULL | -1.0400300 | -0.2642084
n341849	2739	37	12	2.36632	0.731301	-1.69411	Down	0.00015802	0.000869418	n341849 | AK098234 | mRNAlike lncRNA | Homo sapiens | Human lncRNA | JounralRNA | 4329 | NULL | 2.1563100 | -0.3196405
n341883	1962	193	75	17.2315	6.38071	-1.43326	Down	1.29641e-14	3.16585e-13	n341883 | AL137364 | mRNAlike lncRNA | Homo sapiens | Human lncRNA | JounralRNA | 4363 | NULL | -1.3641100 | -0.4300459
n341923	2861	22	134	1.347	7.81797	2.53704	Up	7.44936e-20	2.61727e-18	n341923 | AK096472 | mRNAlike lncRNA | Homo sapiens | Human lncRNA | JounralRNA | 4404 | NULL | 0.3687400 | -0.2504257
n341927	2835	154	344	9.5155	20.2541	1.08986	Up	6.44408e-16	1.74649e-14	n341927 | BC035260 | mRNAlike lncRNA | Homo sapiens | Human lncRNA | JounralRNA | 4408 | NULL | -0.8543100 | -0.1752323
n341933	2010	145	39	12.6368	3.23873	-1.96413	Down	6.7057e-17	1.93082e-15	n341933 | AK094275 | mRNAlike lncRNA | Homo sapiens | Human lncRNA | JounralRNA | 4414 | NULL | 1.0988800 | -0.1023183
n341987	1721	20	80	2.0357	7.75918	1.93038	Up	2.97754e-09	4.22934e-08	n341987 | AK026881 | mRNAlike lncRNA | Homo sapiens | Human lncRNA | JounralRNA | 4468 | NULL | -1.1474200 | -0.2914805
n342019	1724	31	8	3.14984	0.774568	-2.02381	Down	9.9559e-05	0.000578833	n342019 | BC038793 | mRNAlike lncRNA | Homo sapiens | Human lncRNA | JounralRNA | 4500 | NULL | -1.2102400 | -0.3582300
n342022	2086	2	23	0.16795	1.84043	3.45394	Up	1.77723e-05	0.000123776	n342022 | AK096932 | mRNAlike lncRNA | Homo sapiens | Human lncRNA | JounralRNA | 4503 | NULL | -0.9300340 | -0.2398175
n342129	2514	136	62	9.47628	4.11655	-1.20288	Down	1.66078e-08	2.10408e-07	n342129 | BC030588 | mRNAlike lncRNA | Homo sapiens | Human lncRNA | JounralRNA | 4613 | NULL | -0.8361360 | -0.3538571
n342140	1959	117	23	10.462	1.95975	-2.41642	Down	1.33345e-17	4.0774e-16	n342140 | AK124173 | mRNAlike lncRNA | Homo sapiens | Human lncRNA | JounralRNA | 4625 | NULL | -0.8634650 | -0.2181673
n342157	1957	50	15	4.47552	1.2794	-1.80658	Down	4.0833e-06	3.30228e-05	n342157 | BX537662 | mRNAlike lncRNA | Homo sapiens | Human lncRNA | JounralRNA | 4644 | NULL | -1.1241100 | -0.3271729
n342195	1621	69	29	7.45642	2.98622	-1.32016	Down	1.61631e-05	0.000113313	n342195 | BC031557 | mRNAlike lncRNA | Homo sapiens | Human lncRNA | JounralRNA | 4685 | NULL | -0.9846520 | -0.2809052
n342258	1285	21	71	2.86273	9.22278	1.68781	Up	3.52662e-07	3.58421e-06	n342258 | BC040967 | mRNAlike lncRNA | Homo sapiens | Human lncRNA | JounralRNA | 4748 | NULL | -0.8635050 | -0.1409322
n342283	2042	33	6	2.83089	0.490459	-2.52905	Down	4.16974e-06	3.36066e-05	n342283 | BX538249 | mRNAlike lncRNA | Homo sapiens | Human lncRNA | JounralRNA | 4775 | NULL | 1.2845700 | -0.2824834
n342300	3744	41	14	1.91828	0.624164	-1.61982	Down	0.000115026	0.000652143	n342300 | BC038299 | mRNAlike lncRNA | Homo sapiens | Human lncRNA | JounralRNA | 4792 | NULL | 0.3847960 | -0.3144386
n342311	986	74	2566	13.1468	434.397	5.04623	Up	0	0	n342311 | AB048287 | mRNAlike lncRNA | Homo sapiens | Human lncRNA | JounralRNA | 4803 | NULL | -0.7567010 | -0.1348204
n342332	1596	393	145	43.1344	15.165	-1.50809	Down	2.78496e-30	1.48119e-28	n342332 | CR606809 | mRNAlike lncRNA | Homo sapiens | Human lncRNA | JounralRNA | 4824 | NULL | -1.0741300 | -0.2033048
n342355	2480	11	47	0.776971	3.16339	2.02554	Up	3.02024e-06	2.5323e-05	n342355 | AK094188 | mRNAlike lncRNA | Homo sapiens | Human lncRNA | JounralRNA | 4847 | NULL | -1.2487400 | -0.3873832
n342389	1694	6	70	0.620443	6.8975	3.4747	Up	1.61094e-14	3.91589e-13	n342389 | CR615536 | mRNAlike lncRNA | Homo sapiens | Human lncRNA | JounralRNA | 4881 | NULL | 6.7147800 | -0.1711523
n342393	614	11	55	3.13826	14.9521	2.25231	Up	6.3026e-08	7.32462e-07	n342393 | AY166789 | mRNAlike lncRNA | Homo sapiens | Human lncRNA | JounralRNA | 4885 | NULL | 1.5593800 | -0.2172542
n342398	3210	75	30	4.0928	1.55999	-1.39155	Down	2.83058e-06	2.38175e-05	n342398 | BC018945 | mRNAlike lncRNA | Homo sapiens | Human lncRNA | JounralRNA | 4890 | NULL | -1.0457800 | -0.2375809
n342409	1961	106	35	9.46874	2.97918	-1.66826	Down	1.85097e-10	3.08316e-09	n342409 | AK125548 | mRNAlike lncRNA | Homo sapiens | Human lncRNA | JounralRNA | 4901 | NULL | 0.0069991 | -0.3308353
n342413	1185	112	51	16.5563	7.18387	-1.20455	Down	2.98166e-07	3.04934e-06	n342413 | BC019241 | mRNAlike lncRNA | Homo sapiens | Human lncRNA | JounralRNA | 4905 | NULL | 0.0661077 | -0.1435215
n342415	3177	1605	667	88.4956	35.0441	-1.33643	Down	7.02744e-99	1.26381e-96	n342415 | BC050395 | mRNAlike lncRNA | Homo sapiens | Human lncRNA | JounralRNA | 4907 | NULL | 2.0683000 | -0.2522056
n342437	3449	151	59	7.66916	2.85539	-1.42538	Down	1.16763e-11	2.23026e-10	n342437 | AK058000 | mRNAlike lncRNA | Homo sapiens | Human lncRNA | JounralRNA | 4930 | NULL | -1.1787800 | -0.3412964
n342498	2833	13	95	0.803824	5.59737	2.7998	Up	6.004e-16	1.6293e-14	n342498 | D83542 | mRNAlike lncRNA | Homo sapiens | Human lncRNA | JounralRNA | 4992 | NULL | 10.9549000 | -0.0891584
n342544	839	66	25	13.7799	4.97376	-1.47016	Down	4.76266e-06	3.79814e-05	n342544 | BC008667 | mRNAlike lncRNA | Homo sapiens | Human lncRNA | JounralRNA | 5042 | NULL | -1.1242800 | -0.3394041
n342556	1189	665	267	97.9724	37.4832	-1.38613	Down	2.49372e-44	2.01982e-42	n342556 | D82057 | mRNAlike lncRNA | Homo sapiens | Human lncRNA | JounralRNA | 5055 | NULL | 3.9066400 | -0.0796491
n342580	1885	295	688	27.4141	60.9234	1.15208	Up	5.87248e-33	3.35e-31	n342580 | D90070 | mRNAlike lncRNA | Homo sapiens | Human lncRNA | JounralRNA | 5079 | NULL | 0.7526780 | -0.3442298
n342583	3215	79	28	4.30438	1.45373	-1.56604	Down	1.52551e-07	1.64999e-06	n342583 | AK095239 | mRNAlike lncRNA | Homo sapiens | Human lncRNA | JounralRNA | 5082 | NULL | -1.0793400 | -0.3218321
n342597	1240	62	15	8.75859	2.01919	-2.11692	Down	1.13546e-08	1.48555e-07	n342597 | BC026277 | mRNAlike lncRNA | Homo sapiens | Human lncRNA | JounralRNA | 5098 | NULL | -0.2827700 | -0.5082432
n342611	7546	414	1704	9.61054	37.6929	1.9716	Up	4.88452e-172	1.6196e-169	n342611 | D21211 | mRNAlike lncRNA | Homo sapiens | Human lncRNA | JounralRNA | 5112 | NULL | 16.5493000 | -0.1473824
n342655	3444	48	16	2.44142	0.775468	-1.65458	Down	2.2059e-05	0.000149271	n342655 | AK123107 | mRNAlike lncRNA | Homo sapiens | Human lncRNA | JounralRNA | 5157 | NULL | -0.7043500 | -0.2690734
n342662	916	8	94	1.52988	17.1293	3.48497	Up	4.06376e-19	1.38422e-17	n342662 | CR592555 | mRNAlike lncRNA | Homo sapiens | Human lncRNA | JounralRNA | 5164 | NULL | -1.4034900 | -0.5110546
n342675	2256	1133	534	87.9741	39.5102	-1.15485	Down	2.80638e-56	2.80916e-54	n342675 | AK090937 | mRNAlike lncRNA | Homo sapiens | Human lncRNA | JounralRNA | 5177 | NULL | 0.0372628 | -0.1863629
n342755	2957	333	741	19.7268	41.8286	1.08433	Up	3.08132e-32	1.73445e-30	n342755 | AL833658 | mRNAlike lncRNA | Homo sapiens | Human lncRNA | JounralRNA | 5258 | NULL | -1.0342200 | -0.2754013
n342785	1500	35	10	4.08734	1.1128	-1.87697	Down	8.11442e-05	0.000482612	n342785 | BC035670 | mRNAlike lncRNA | Homo sapiens | Human lncRNA | JounralRNA | 5288 | NULL | -1.1339100 | -0.3292047
n342786	1346	71	158	9.24011	19.5938	1.08442	Up	5.17594e-08	6.08862e-07	n342786 | BC001774 | mRNAlike lncRNA | Homo sapiens | Human lncRNA | JounralRNA | 5289 | NULL | -0.9982670 | -0.3122225
n342793	2667	42	182	2.75861	11.3908	2.04586	Up	1.01236e-20	3.73621e-19	n342793 | AK022986 | mRNAlike lncRNA | Homo sapiens | Human lncRNA | JounralRNA | 5296 | NULL | -1.1022900 | -0.2776879
n342795	1974	78	27	6.92168	2.28309	-1.60013	Down	1.17038e-07	1.29493e-06	n342795 | AK090593 | mRNAlike lncRNA | Homo sapiens | Human lncRNA | JounralRNA | 5298 | NULL | -0.2842850 | -0.1918305
n342800	840	66	15	13.7635	2.9807	-2.20712	Down	1.44561e-09	2.1528e-08	n342800 | BC008645 | mRNAlike lncRNA | Homo sapiens | Human lncRNA | JounralRNA | 5303 | NULL | -1.1498200 | -0.3361735
n342822	948	119	49	21.9889	8.62769	-1.34973	Down	7.75608e-09	1.03582e-07	n342822 | CR541801 | mRNAlike lncRNA | Homo sapiens | Human lncRNA | JounralRNA | 5325 | NULL | 7.3858300 | -0.0951388
n342841	1825	76	182	7.29482	16.6462	1.19025	Up	2.98348e-10	4.86644e-09	n342841 | AF113008 | mRNAlike lncRNA | Homo sapiens | Human lncRNA | JounralRNA | 5344 | NULL | -0.4090360 | -0.2670494
n342882	1875	4556	9749	425.644	867.892	1.02787	Up	0	0	n342882 | M23616 | mRNAlike lncRNA | Homo sapiens | Human lncRNA | JounralRNA | 5388 | NULL | 2.5321800 | -0.0857908
n342899	3492	20	104	1.00327	4.97125	2.30889	Up	3.13446e-14	7.48216e-13	n342899 | D64053 | mRNAlike lncRNA | Homo sapiens | Human lncRNA | JounralRNA | 5407 | NULL | 4.8252500 | -0.2845979
n342935	1232	70	157	9.95294	21.2714	1.09572	Up	4.41086e-08	5.24974e-07	n342935 | BC014579 | mRNAlike lncRNA | Homo sapiens | Human lncRNA | JounralRNA | 5444 | NULL | -1.2163600 | -0.4372631
n342953	896	107	23	20.9189	4.28476	-2.28752	Down	2.80762e-15	7.24824e-14	n342953 | NR003245 | mRNAlike lncRNA | Homo sapiens | HAR1B | lncRNAdb | 342953 | http://lncrnadb.com/Detail.aspx?TKeyID=232 | -1.3668300 | -0.2139908
n343011	17538	340	88	3.39596	0.837548	-2.01958	Down	6.22172e-39	4.38642e-37	n343011 | U54776 | mRNAlike lncRNA | Homo sapiens | NTT | lncRNAdb | 343011 | http://lncrnadb.com/Detail.aspx?TKeyID=164 | -1.2911700 | -0.3659738
n343066	2322	3436	331	259.212	23.7943	-3.44545	Down	0	0	n343066 | NR002196 | mRNAlike lncRNA | Homo sapiens | H19 | lncRNAdb | 343066 | http://lncrnadb.com/Detail.aspx?TKeyID=96 | -1.4764600 | -0.1011578
n344461	1997	64	29	5.61392	2.42397	-1.21164	Down	0.000103404	0.000598235	n344461 | NULL | lincRNA | Homo sapiens | Human lincRNA | Scripture Reconstruction LincRNAs By Luo[unpublished] | linc_luo_9 | NULL | -1.3037900 | -0.2959804
n344462	4442	329	160	12.9742	6.01241	-1.10963	Down	1.69831e-16	4.79253e-15	n344462 | NULL | lincRNA | Homo sapiens | Human lincRNA | Scripture Reconstruction LincRNAs By Luo[unpublished] | linc_luo_10 | NULL | -1.2985500 | -0.3316243
n344481	4142	60	173	2.5375	6.97177	1.45812	Up	6.96862e-13	1.49074e-11	n344481 | NULL | lincRNA | Homo sapiens | Human lincRNA | Scripture Reconstruction LincRNAs By Luo[unpublished] | linc_luo_29 | NULL | -1.6397700 | -0.2736331
n344488	1398	21	74	2.63134	8.83551	1.74752	Up	9.86228e-08	1.10734e-06	n344488 | NULL | lincRNA | Homo sapiens | Human lincRNA | Scripture Reconstruction LincRNAs By Luo[unpublished] | linc_luo_36 | NULL | -1.6700800 | -0.3204786
n344517	7251	80	18	1.93266	0.414363	-2.22162	Down	2.1224e-11	3.93701e-10	n344517 | NULL | lincRNA | Homo sapiens | Human lincRNA | Scripture Reconstruction LincRNAs By Luo[unpublished] | linc_luo_65 | NULL | -1.3509700 | -0.3193190
n344553	2253	630	321	48.9828	23.7821	-1.0424	Down	2.13754e-27	1.05736e-25	n344553 | NULL | lincRNA | Homo sapiens | Human lincRNA | Scripture Reconstruction LincRNAs By Luo[unpublished] | linc_luo_101 | NULL | -1.2895800 | -0.2675413
n344596	539	0	27	0.001	8.36145	13.0295	Up	1.45229e-08	1.8633e-07	n344596 | NULL | lincRNA | Homo sapiens | Human lincRNA | Scripture Reconstruction LincRNAs By Luo[unpublished] | linc_luo_144 | NULL | -1.2788200 | -0.2349098
n344604	7047	101	48	2.51062	1.13696	-1.14287	Down	3.08436e-06	2.57386e-05	n344604 | NULL | lincRNA | Homo sapiens | Human lincRNA | Scripture Reconstruction LincRNAs By Luo[unpublished] | linc_luo_152 | NULL | -1.2887500 | -0.3048318
n344626	5203	0	14	0.001	0.449139	8.81102	Up	8.72696e-05	0.000514573	n344626 | NULL | lincRNA | Homo sapiens | Human lincRNA | Scripture Reconstruction LincRNAs By Luo[unpublished] | linc_luo_174 | NULL | -1.5760500 | -0.3682952
n344639	5700	67	27	2.05904	0.790671	-1.38082	Down	1.09607e-05	8.03165e-05	n344639 | NULL | lincRNA | Homo sapiens | Human lincRNA | Scripture Reconstruction LincRNAs By Luo[unpublished] | linc_luo_187 | NULL | -1.5430200 | -0.2933511
n344648	3053	14	0	0.803277	0.001	-9.64975	Down	4.2316e-05	0.000269504	n344648 | NULL | lincRNA | Homo sapiens | Human lincRNA | Scripture Reconstruction LincRNAs By Luo[unpublished] | linc_luo_196 | NULL | -1.2619400 | -0.2135339
n344653	12885	115	253	1.56343	3.2775	1.06789	Up	9.57392e-12	1.84531e-10	n344653 | NULL | lincRNA | Homo sapiens | Human lincRNA | Scripture Reconstruction LincRNAs By Luo[unpublished] | linc_luo_201 | NULL | -1.3065500 | -0.2698776
n344695	5608	28	7	0.874609	0.208352	-2.06962	Down	0.000179604	0.000970802	n344695 | NULL | lincRNA | Homo sapiens | Human lincRNA | Scripture Reconstruction LincRNAs By Luo[unpublished] | linc_luo_244 | NULL | -1.3549700 | -0.3845783
n344700	1324	56	7	7.40908	0.882504	-3.06962	Down	2.22994e-11	4.1185e-10	n344700 | NULL | lincRNA | Homo sapiens | Human lincRNA | Scripture Reconstruction LincRNAs By Luo[unpublished] | linc_luo_249 | NULL | -1.4168000 | -0.2806171
n344744	6688	121	45	3.16923	1.12311	-1.49663	Down	3.07946e-10	5.0076e-09	n344744 | NULL | lincRNA | Homo sapiens | Human lincRNA | Scripture Reconstruction LincRNAs By Luo[unpublished] | linc_luo_293 | NULL | -1.3219500 | -0.2905813
n344760	2346	86	29	6.42147	2.06337	-1.6379	Down	1.51079e-08	1.93369e-07	n344760 | NULL | lincRNA | Homo sapiens | Human lincRNA | Scripture Reconstruction LincRNAs By Luo[unpublished] | linc_luo_309 | NULL | -1.3579000 | -0.1976638
n344799	1546	32	8	3.62581	0.863749	-2.06962	Down	5.98798e-05	0.000369285	n344799 | NULL | lincRNA | Homo sapiens | Human lincRNA | Scripture Reconstruction LincRNAs By Luo[unpublished] | linc_luo_348 | NULL | -1.3685000 | -0.2852518
n344800	4525	32	9	1.23878	0.331994	-1.89969	Down	0.00014808	0.000819614	n344800 | NULL | lincRNA | Homo sapiens | Human lincRNA | Scripture Reconstruction LincRNAs By Luo[unpublished] | linc_luo_349 | NULL | -1.3734400 | -0.3255858
n344867	3383	10	38	0.5178	1.87494	1.85638	Up	7.74862e-05	0.000467008	n344867 | NULL | lincRNA | Homo sapiens | Human lincRNA | Scripture Reconstruction LincRNAs By Luo[unpublished] | linc_luo_416 | NULL | -1.7083400 | -0.2971529
n344872	6853	63	18	1.61036	0.438428	-1.87697	Down	1.04928e-07	1.17255e-06	n344872 | NULL | lincRNA | Homo sapiens | Human lincRNA | Scripture Reconstruction LincRNAs By Luo[unpublished] | linc_luo_421 | NULL | -1.3011900 | -0.2820272
n344906	732	44	15	10.5294	3.42048	-1.62216	Down	6.2804e-05	0.000385081	n344906 | NULL | lincRNA | Homo sapiens | Human lincRNA | Scripture Reconstruction LincRNAs By Luo[unpublished] | linc_luo_455 | NULL | -1.2844300 | -0.3253739
n344957	1177	163	42	24.2591	5.95634	-2.02603	Down	1.53979e-19	5.34794e-18	n344957 | NULL | lincRNA | Homo sapiens | Human lincRNA | Scripture Reconstruction LincRNAs By Luo[unpublished] | linc_luo_506 | NULL | -1.3253900 | -0.3471333
n344963	5285	72	5	2.38645	0.157918	-3.91762	Down	2.8267e-17	8.38957e-16	n344963 | NULL | lincRNA | Homo sapiens | Human lincRNA | Scripture Reconstruction LincRNAs By Luo[unpublished] | linc_luo_512 | NULL | -1.6201900 | -0.3244831
n344965	4810	29	4	1.05613	0.13881	-2.9276	Down	3.23892e-06	2.68489e-05	n344965 | NULL | lincRNA | Homo sapiens | Human lincRNA | Scripture Reconstruction LincRNAs By Luo[unpublished] | linc_luo_514 | NULL | -1.3151500 | -0.3658060
n344971	7167	75	35	1.83311	0.81515	-1.16915	Down	4.33444e-05	0.000274981	n344971 | NULL | lincRNA | Homo sapiens | Human lincRNA | Scripture Reconstruction LincRNAs By Luo[unpublished] | linc_luo_520 | NULL | -1.3089600 | -0.3202065
n345031	3999	68	27	2.97866	1.12699	-1.40219	Down	7.3836e-06	5.60398e-05	n345031 | NULL | lincRNA | Homo sapiens | Human lincRNA | Scripture Reconstruction LincRNAs By Luo[unpublished] | linc_luo_580 | NULL | -1.3040100 | -0.2256947
n345101	4258	4289	467	176.447	18.307	-3.26877	Down	0	0	n345101 | NULL | lincRNA | Homo sapiens | Human lincRNA | Scripture Reconstruction LincRNAs By Luo[unpublished] | linc_luo_650 | NULL | -1.2769600 | -0.2497625
n345125	1181	18	2	2.66985	0.282675	-3.23954	Down	0.000145234	0.000811055	n345125 | NULL | lincRNA | Homo sapiens | Human lincRNA | Scripture Reconstruction LincRNAs By Luo[unpublished] | linc_luo_674 | NULL | -1.2794700 | -0.4253463
n345137	2168	202	59	16.3214	4.54255	-1.84519	Down	3.0976e-21	1.18654e-19	n345137 | NULL | lincRNA | Homo sapiens | Human lincRNA | Scripture Reconstruction LincRNAs By Luo[unpublished] | linc_luo_686 | NULL | -1.5116100 | -0.2783725
n345182	4107	119	34	5.07559	1.38185	-1.87697	Down	2.23572e-13	4.99413e-12	n345182 | NULL | lincRNA | Homo sapiens | Human lincRNA | Scripture Reconstruction LincRNAs By Luo[unpublished] | linc_luo_731 | NULL | -1.3045500 | -0.4064426
n345185	4359	225	116	9.0419	4.44199	-1.02542	Down	1.68851e-10	2.82141e-09	n345185 | NULL | lincRNA | Homo sapiens | Human lincRNA | Scripture Reconstruction LincRNAs By Luo[unpublished] | linc_luo_734 | NULL | -1.3266300 | -0.3364153
n345339	602	67	26	19.4959	7.20914	-1.43527	Down	5.96042e-06	4.65022e-05	n345339 | NULL | lincRNA | Homo sapiens | Human lincRNA | Scripture Reconstruction LincRNAs By Luo[unpublished] | linc_luo_888 | NULL | -1.3762400 | -0.3778209
n345382	2975	0	13	0.001	0.729396	9.51056	Up	0.000170428	0.000932608	n345382 | NULL | lincRNA | Homo sapiens | Human lincRNA | Scripture Reconstruction LincRNAs By Luo[unpublished] | linc_luo_931 | NULL | -1.5048500 | -0.2972178
n345387	8773	121	61	2.41602	1.16062	-1.05774	Down	1.59758e-06	1.42088e-05	n345387 | NULL | lincRNA | Homo sapiens | Human lincRNA | Scripture Reconstruction LincRNAs By Luo[unpublished] | linc_luo_936 | NULL | -1.5503700 | -0.2582715
n345464	4243	63	12	2.60095	0.472079	-2.46194	Down	2.7678e-10	4.52508e-09	n345464 | NULL | lincRNA | Homo sapiens | Human lincRNA | Scripture Reconstruction LincRNAs By Luo[unpublished] | linc_luo_1013 | NULL | -1.2617700 | -0.2868423
n345477	696	0	20	0.001	4.79653	12.2278	Up	1.57325e-06	1.40336e-05	n345477 | NULL | lincRNA | Homo sapiens | Human lincRNA | Scripture Reconstruction LincRNAs By Luo[unpublished] | linc_luo_1026 | NULL | -1.3391100 | -0.4204870
n345672	601	2	24	0.291467	3.33283	3.51534	Up	9.7971e-06	7.27447e-05	n345672 | NULL | lincRNA | Homo sapiens | Human lincRNA | Scripture Reconstruction LincRNAs By Luo[unpublished] | linc_luo_1221 | NULL | -1.3131800 | -0.1709997
n345687	2635	80	40	5.31831	2.53388	-1.06962	Down	8.42822e-05	0.000500155	n345687 | NULL | lincRNA | Homo sapiens | Human lincRNA | Scripture Reconstruction LincRNAs By Luo[unpublished] | linc_luo_1236 | NULL | -1.2929700 | -0.2664938
n345694	1057	400	168	66.2902	26.5302	-1.32116	Down	1.70038e-25	7.79348e-24	n345694 | NULL | lincRNA | Homo sapiens | Human lincRNA | Scripture Reconstruction LincRNAs By Luo[unpublished] | linc_luo_1243 | NULL | -1.3442500 | -0.3492407
n345729	1307	9109	4223	1220.84	539.327	-1.17864	Down	0	0	n345729 | NULL | lincRNA | Homo sapiens | Human lincRNA | Scripture Reconstruction LincRNAs By Luo[unpublished] | linc_luo_1278 | NULL | -1.6602300 | -0.3306896
n345730	1427	10	508	1.22755	59.4219	5.59714	Up	6.20472e-131	1.53105e-128	n345730 | NULL | lincRNA | Homo sapiens | Human lincRNA | Scripture Reconstruction LincRNAs By Luo[unpublished] | linc_luo_1279 | NULL | -1.6743900 | -0.5287323
n345848	447	32	77	12.5403	28.7535	1.19717	Up	4.11014e-05	0.00026327	n345848 | NULL | lincRNA | Homo sapiens | Human lincRNA | Scripture Reconstruction LincRNAs By Luo[unpublished] | linc_luo_1397 | NULL | -1.5079100 | -0.0914658
n345852	2036	32	179	2.75319	14.6751	2.4142	Up	1.11452e-24	4.98973e-23	n345852 | NULL | lincRNA | Homo sapiens | Human lincRNA | Scripture Reconstruction LincRNAs By Luo[unpublished] | linc_luo_1401 | NULL | -1.3043400 | -0.1699361
n345919	2000	85	21	7.4448	1.75265	-2.08669	Down	3.18842e-11	5.75842e-10	n345919 | NULL | lincRNA | Homo sapiens | Human lincRNA | Scripture Reconstruction LincRNAs By Luo[unpublished] | linc_luo_1468 | NULL | -1.6304600 | -0.1465316
n346052	889	22	0	4.33496	0.001	-12.0818	Down	1.35964e-07	1.48573e-06	n346052 | NULL | lincRNA | Homo sapiens | Human lincRNA | Scripture Reconstruction LincRNAs By Luo[unpublished] | linc_luo_1602 | NULL | -1.3060800 | -0.2141358
n346058	8440	195	24	4.04721	0.474652	-3.09199	Down	1.4376e-36	9.18896e-35	n346058 | NULL | lincRNA | Homo sapiens | Human lincRNA | Scripture Reconstruction LincRNAs By Luo[unpublished] | linc_luo_1608 | NULL | -1.3006800 | -0.3158944
n346079	488	71	240	25.4861	82.0915	1.68753	Up	4.80284e-21	1.82002e-19	n346079 | NULL | lincRNA | Homo sapiens | Human lincRNA | Scripture Reconstruction LincRNAs By Luo[unpublished] | linc_luo_1629 | NULL | -1.7274800 | -0.2273063
n346083	2074	28	3	2.3649	0.241446	-3.29201	Down	1.34579e-06	1.22047e-05	n346083 | NULL | lincRNA | Homo sapiens | Human lincRNA | Scripture Reconstruction LincRNAs By Luo[unpublished] | linc_luo_1633 | NULL | -1.6274900 | -0.2216561
n346090	3080	20	2	1.13748	0.108389	-3.39155	Down	4.1302e-05	0.000264236	n346090 | NULL | lincRNA | Homo sapiens | Human lincRNA | Scripture Reconstruction LincRNAs By Luo[unpublished] | linc_luo_1640 | NULL | -1.3048300 | -0.3192358
n346093	749	13	0	3.04036	0.001	-11.57	Down	8.67242e-05	0.000511926	n346093 | NULL | lincRNA | Homo sapiens | Human lincRNA | Scripture Reconstruction LincRNAs By Luo[unpublished] | linc_luo_1643 | NULL | -1.2967100 | -0.2015389
n346108	5874	35	11	1.04375	0.312583	-1.73947	Down	0.000183449	0.000990073	n346108 | NULL | lincRNA | Homo sapiens | Human lincRNA | Scripture Reconstruction LincRNAs By Luo[unpublished] | linc_luo_1658 | NULL | -1.4970600 | -0.2329729
n346109	2587	0	16	0.001	1.03236	10.0117	Up	2.28828e-05	0.00015406	n346109 | NULL | lincRNA | Homo sapiens | Human lincRNA | Scripture Reconstruction LincRNAs By Luo[unpublished] | linc_luo_1659 | NULL | -1.2878100 | -0.1777803
n346135	2767	64	8	4.05168	0.4826	-3.06962	Down	7.94554e-13	1.6895e-11	n346135 | NULL | lincRNA | Homo sapiens | Human lincRNA | Scripture Reconstruction LincRNAs By Luo[unpublished] | linc_luo_1685 | NULL | -1.2734000 | -0.1400489
n346143	2160	27	5	2.18965	0.386388	-2.50258	Down	3.73036e-05	0.000241642	n346143 | NULL | lincRNA | Homo sapiens | Human lincRNA | Scripture Reconstruction LincRNAs By Luo[unpublished] | linc_luo_1693 | NULL | -1.5599100 | -0.2570525
n346195	667	12	0	3.15152	0.001	-11.6218	Down	0.000177736	0.000963898	n346195 | NULL | lincRNA | Homo sapiens | Human lincRNA | Scripture Reconstruction LincRNAs By Luo[unpublished] | linc_luo_1745 | NULL | -1.5562200 | -0.3230012
n346207	1097	9	155	1.43714	23.5848	4.03658	Up	3.00946e-34	1.79393e-32	n346207 | NULL | lincRNA | Homo sapiens | Human lincRNA | Scripture Reconstruction LincRNAs By Luo[unpublished] | linc_luo_1757 | NULL | -1.3045200 | -0.2558781
n346231	6237	20	2	0.561718	0.0535255	-3.39155	Down	4.1302e-05	0.000264475	n346231 | NULL | lincRNA | Homo sapiens | Human lincRNA | Scripture Reconstruction LincRNAs By Luo[unpublished] | linc_luo_1781 | NULL | -1.4184500 | -0.2005877
n346259	200	108	54	94.5927	45.0682	-1.06962	Down	4.79708e-06	3.81269e-05	n346259 | NULL | lincRNA | Homo sapiens | Human lincRNA | Scripture Reconstruction LincRNAs By Luo[unpublished] | linc_luo_1809 | NULL | -1.3111800 | -0.3130444
n346406	319	23	1	12.6299	0.523258	-4.59318	Down	8.81652e-07	8.26393e-06	n346406 | NULL | lincRNA | Homo sapiens | Human lincRNA | Scripture Reconstruction LincRNAs By Luo[unpublished] | linc_luo_1956 | NULL | -1.4800200 | -0.2071267
n346460	478	29	78	10.6276	27.2379	1.3578	Up	5.30922e-06	4.17904e-05	n346460 | NULL | lincRNA | Homo sapiens | Human lincRNA | Scripture Reconstruction LincRNAs By Luo[unpublished] | linc_luo_2010 | NULL | -1.4115000 | -1.0000000
n346511	836	23	80	4.81932	15.9731	1.72875	Up	3.74248e-08	4.48189e-07	n346511 | NULL | lincRNA | Homo sapiens | Human lincRNA | Scripture Reconstruction LincRNAs By Luo[unpublished] | linc_luo_2061 | NULL | -1.3816500 | -0.0961968
n346524	1167	80	28	12.0083	4.00492	-1.58419	Down	9.96086e-08	1.11782e-06	n346524 | NULL | lincRNA | Homo sapiens | Human lincRNA | Scripture Reconstruction LincRNAs By Luo[unpublished] | linc_luo_2074 | NULL | -1.4971800 | -0.1856831
n346544	3054	177	66	10.1524	3.6073	-1.49283	Down	2.80676e-14	6.70746e-13	n346544 | NULL | lincRNA | Homo sapiens | Human lincRNA | Scripture Reconstruction LincRNAs By Luo[unpublished] | linc_luo_2094 | NULL | -1.3597000 | -0.2802701
n363497	1145	21	0	3.21276	0.001	-11.6496	Down	2.7865e-07	2.8831e-06	n363497 | NULL | lncRNA | Homo sapiens | Human lincRNA | BodyMapLinc | TCONS_00000346 | | -0.9967820 | -0.1974645
n363565	1389	74	33	9.3324	3.96569	-1.23468	Down	2.23088e-05	0.000150482	n363565 | NULL | lncRNA | Homo sapiens | Human lincRNA | BodyMapLinc | TCONS_00000445 | | -0.4494370 | -0.1368584
n363690	1992	32	80	2.814	6.70359	1.25231	Up	1.47823e-05	0.000104495	n363690 | NULL | lncRNA | Homo sapiens | Human lincRNA | BodyMapLinc | TCONS_00000640 | | -1.0316900 | -0.2707829
n363722	891	8	35	1.57281	6.55688	2.05966	Up	4.99948e-05	0.000313054	n363722 | NULL | lncRNA | Homo sapiens | Human lincRNA | BodyMapLinc | TCONS_00000698 | | -1.1772300 | -0.1582890
n363847	4535	60	23	2.3176	0.846559	-1.45295	Down	1.55125e-05	0.000109257	n363847 | NULL | lncRNA | Homo sapiens | Human lincRNA | BodyMapLinc | TCONS_00000937 | | 0.3969780 | -0.3668857
n363998	1868	24	4	2.2506	0.357429	-2.65458	Down	6.1487e-05	0.000378317	n363998 | NULL | lncRNA | Homo sapiens | Human lincRNA | BodyMapLinc | TCONS_00001266 | | -1.1769200 | -0.2366564
n364048	1904	0	13	0.001	1.13968	10.1544	Up	0.000170428	0.000931887	n364048 | NULL | lncRNA | Homo sapiens | Human lincRNA | BodyMapLinc | TCONS_00001360 | | 2.7069600 | -0.3453553
n364085	2904	91	244	5.4892	14.0249	1.35332	Up	7.21332e-16	1.9475e-14	n364085 | NULL | lncRNA | Homo sapiens | Human lincRNA | BodyMapLinc | TCONS_00001430 | | 2.0830100 | -0.2348950
n364204	1038	19	188	3.20642	30.232	3.23704	Up	1.20133e-34	7.22192e-33	n364204 | NULL | lncRNA | Homo sapiens | Human lincRNA | BodyMapLinc | TCONS_00001651 | | -1.1834100 | -0.2141176
n364205	667	4	29	1.05051	7.25737	2.78836	Up	1.1508e-05	8.3979e-05	n364205 | NULL | lncRNA | Homo sapiens | Human lincRNA | BodyMapLinc | TCONS_00001652 | | -1.1260800 | -0.3411941
n365085	831	16	0	3.37274	0.001	-11.7197	Down	1.00748e-05	7.45195e-05	n365085 | NULL | lncRNA | Homo sapiens | Human lincRNA | BodyMapLinc | TCONS_00003574 | | -1.1205100 | -0.2293147
n365487	1274	31	1	4.26242	0.13102	-5.02381	Down	3.70602e-09	5.20486e-08	n365487 | NULL | lncRNA | Homo sapiens | Human lincRNA | BodyMapLinc | TCONS_00004325 | | -1.1869600 | -0.2267175
n365882	3011	0	14	0.001	0.776112	9.60012	Up	8.72696e-05	0.000513717	n365882 | NULL | lncRNA | Homo sapiens | Human lincRNA | BodyMapLinc | TCONS_00005405 | | 0.3086940 | -0.2250921
n366587	516	15	133	5.0922	43.0238	3.07877	Up	7.83054e-24	3.33678e-22	n366587 | NULL | lncRNA | Homo sapiens | Human lincRNA | BodyMapLinc | TCONS_00006818 | | -1.1408000 | -1.0000000
n366714	790	58	15	12.8607	3.16936	-2.02071	Down	8.5185e-08	9.62572e-07	n366714 | NULL | lncRNA | Homo sapiens | Human lincRNA | BodyMapLinc | TCONS_00007239 | | -0.2473450 | -0.3921192
n367357	209	0	13	0.001	0.798657	9.64143	Up	0.000170428	0.000931167	n367357 | NULL | lncRNA | Homo sapiens | Human lincRNA | BodyMapLinc | TCONS_00008508 | | -1.0447900 | -0.4334091
n367638	3198	0	22	0.001	1.14829	10.1653	Up	4.12516e-07	4.1567e-06	n367638 | NULL | lncRNA | Homo sapiens | Human lincRNA | BodyMapLinc | TCONS_00009219 | | -0.6506090 | -0.1463749
n367646	3239	131	58	7.08475	2.98899	-1.24506	Down	1.25978e-08	1.6331e-07	n367646 | NULL | lncRNA | Homo sapiens | Human lincRNA | BodyMapLinc | TCONS_00009234 | | -1.1890200 | -0.4070737
n367660	1045	49	120	8.2138	19.1678	1.22256	Up	1.81579e-07	1.93341e-06	n367660 | NULL | lncRNA | Homo sapiens | Human lincRNA | BodyMapLinc | TCONS_00009259 | | -0.6929890 | -0.1818362
n367686	718	64	18	15.6142	4.18461	-1.89969	Down	6.50456e-08	7.53868e-07	n367686 | NULL | lncRNA | Homo sapiens | Human lincRNA | BodyMapLinc | TCONS_00009326 | | -1.0794200 | -0.2334552
n367968	836	38	125	7.96235	24.958	1.64824	Up	2.61462e-11	4.7873e-10	n367968 | NULL | lncRNA | Homo sapiens | Human lincRNA | BodyMapLinc | TCONS_00009789 | | 3.1122100 | -0.0489646
n367994	762	106	16	24.3677	3.50487	-2.79754	Down	1.11089e-18	3.6606e-17	n367994 | NULL | lncRNA | Homo sapiens | Human lincRNA | BodyMapLinc | TCONS_00009835 | | -1.1414000 | -0.2216489
n368212	5490	91	36	2.90358	1.09455	-1.40749	Down	1.91305e-07	2.03085e-06	n368212 | NULL | lncRNA | Homo sapiens | Human lincRNA | BodyMapLinc | TCONS_00010230 | | 0.8455790 | -0.2696971
n368437	320	17	62	9.306	32.3406	1.79712	Up	6.8314e-07	6.58053e-06	n368437 | NULL | lncRNA | Homo sapiens | Human lincRNA | BodyMapLinc | TCONS_00010677 | | -0.6499190 | -0.3112215
n368448	1962	27	4	2.41062	0.340305	-2.82451	Down	1.06431e-05	7.83412e-05	n368448 | NULL | lncRNA | Homo sapiens | Human lincRNA | BodyMapLinc | TCONS_00010710 | | 0.1915190 | -0.2465997
n368511	1261	34	6	4.72311	0.794224	-2.57212	Down	2.37152e-06	2.03749e-05	n368511 | NULL | lncRNA | Homo sapiens | Human lincRNA | BodyMapLinc | TCONS_00010872 | | -0.9762840 | -0.2100287
n368637	2874	50	20	3.04753	1.16158	-1.39155	Down	0.000136956	0.00076786	n368637 | NULL | lncRNA | Homo sapiens | Human lincRNA | BodyMapLinc | TCONS_00011167 | | -1.2095100 | -0.2886009
n368897	1025	56	2	9.57036	0.325696	-4.87697	Down	1.59953e-15	4.17511e-14	n368897 | NULL | lncRNA | Homo sapiens | Human lincRNA | BodyMapLinc | TCONS_00011571 | | -1.0611500 | -0.2750570
n369009	1615	64	15	6.94179	1.55034	-2.16273	Down	4.07352e-09	5.63521e-08	n369009 | NULL | lncRNA | Homo sapiens | Human lincRNA | BodyMapLinc | TCONS_00011748 | | -1.2842200 | -0.3854780
n369025	1009	11	71	1.9097	11.7456	2.6207	Up	1.68054e-11	3.14765e-10	n369025 | NULL | lncRNA | Homo sapiens | Human lincRNA | BodyMapLinc | TCONS_00011775 | | -0.3635210 | -0.3655657
n369032	1194	4	27	0.58684	3.77456	2.68527	Up	3.43688e-05	0.00022462	n369032 | NULL | lncRNA | Homo sapiens | Human lincRNA | BodyMapLinc | TCONS_00011799 | | -1.0515400 | -0.2038281
n369449	5009	293	73	10.2466	2.43264	-2.07455	Down	6.45072e-35	3.94498e-33	n369449 | NULL | lncRNA | Homo sapiens | Human lincRNA | BodyMapLinc | TCONS_00012690 | | -0.0141520 | -0.2159721
n369450	1053	32	9	5.32336	1.42666	-1.89969	Down	0.00014808	0.000820042	n369450 | NULL | lncRNA | Homo sapiens | Human lincRNA | BodyMapLinc | TCONS_00012691 | | 1.0295800 | -0.1793444
n369500	3506	96	239	4.79649	11.3787	1.24629	Up	6.87178e-14	1.59897e-12	n369500 | NULL | lncRNA | Homo sapiens | Human lincRNA | BodyMapLinc | TCONS_00012843 | | -1.2387000 | -0.1244387
n369600	307	10	60	0.570592	3.26227	2.51534	Up	8.15216e-06	1.76258e-06	n369600 | NULL | lncRNA | Homo sapiens | Human lincRNA | BodyMapLinc | TCONS_00013047 | | -0.9068630 | -0.2804289
n369638	3824	13	0	0.595511	0.001	-9.21798	Down	8.67242e-05	0.000513211	n369638 | NULL | lncRNA | Homo sapiens | Human lincRNA | BodyMapLinc | TCONS_00013109 | | 1.1013600 | -0.1544752
n369878	643	2	32	0.544858	8.30703	3.93038	Up	7.70338e-08	8.76533e-07	n369878 | NULL | lncRNA | Homo sapiens | Human lincRNA | BodyMapLinc | TCONS_00013641 | | -1.0888700 | -0.0587317
n369894	1301	651	277	87.6532	35.5393	-1.30239	Down	1.28183e-39	9.12809e-38	n369894 | NULL | lncRNA | Homo sapiens | Human lincRNA | BodyMapLinc | TCONS_00013659 | | -0.5821880 | -0.1420645
n369941	4899	208	77	7.43738	2.62355	-1.50327	Down	1.11494e-16	3.17586e-15	n369941 | NULL | lncRNA | Homo sapiens | Human lincRNA | BodyMapLinc | TCONS_00013751 | | -0.6488250 | -0.2006370
n369959	274	40	7	25.5725	4.26436	-2.58419	Down	2.6858e-07	2.79526e-06	n369959 | NULL | lncRNA | Homo sapiens | Human lincRNA | BodyMapLinc | TCONS_00013806 | | -0.7336700 | -0.1643116
n370401	1745	13	0	1.305	0.001	-10.3498	Down	8.67242e-05	0.000512639	n370401 | NULL | lncRNA | Homo sapiens | Human lincRNA | BodyMapLinc | TCONS_00014875 | | -0.6906740 | -0.2153074
n370510	488	32	4	11.4867	1.36819	-3.06962	Down	5.29788e-07	5.20251e-06	n370510 | NULL | lncRNA | Homo sapiens | Human lincRNA | BodyMapLinc | TCONS_00015042 | | -1.1579800 | -0.3840377
n370573	776	80	171	18.0589	36.7825	1.02631	Up	6.05646e-08	7.05014e-07	n370573 | NULL | lncRNA | Homo sapiens | Human lincRNA | BodyMapLinc | TCONS_00015170 | | -0.9744030 | -0.3043594
n370585	716	45	103	11.0094	24.0121	1.12503	Up	6.14306e-06	4.74388e-05	n370585 | NULL | lncRNA | Homo sapiens | Human lincRNA | BodyMapLinc | TCONS_00015189 | | -1.1615200 | -0.1762114
n370699	303	9	38	5.20312	20.9338	2.00838	Up	3.1368e-05	0.000206278	n370699 | NULL | lncRNA | Homo sapiens | Human lincRNA | BodyMapLinc | TCONS_00015499 | | -0.9885720 | -0.0366213
n370709	583	46	16	13.8214	4.58098	-1.59318	Down	5.32658e-05	0.000331191	n370709 | NULL | lncRNA | Homo sapiens | Human lincRNA | BodyMapLinc | TCONS_00015557 | | 0.7522110 | -0.2251290
n370726	547	56	20	17.9335	6.10309	-1.55505	Down	1.14589e-05	8.37363e-05	n370726 | NULL | lncRNA | Homo sapiens | Human lincRNA | BodyMapLinc | TCONS_00015598 | | 0.4357420 | -0.1815970
n370764	361	15	0	7.2786	0.001	-12.8294	Down	2.06476e-05	0.000141709	n370764 | NULL | lncRNA | Homo sapiens | Human lincRNA | BodyMapLinc | TCONS_00015691 | | -0.0170265 | -0.2082021
n371044	1043	7	42	1.17565	6.72159	2.51534	Up	4.97352e-07	4.92962e-06	n371044 | NULL | lncRNA | Homo sapiens | Human lincRNA | BodyMapLinc | TCONS_00016208 | | -1.1587400 | -0.1376019
n371173	1570	28	74	3.12408	7.86754	1.33248	Up	1.24807e-05	8.99026e-05	n371173 | NULL | lncRNA | Homo sapiens | Human lincRNA | BodyMapLinc | TCONS_00016500 | | -0.9589500 | -0.1645579
n371400	810	19	1	4.10897	0.206073	-4.31755	Down	1.31566e-05	9.39106e-05	n371400 | NULL | lncRNA | Homo sapiens | Human lincRNA | BodyMapLinc | TCONS_00017085 | | -1.2266800 | -0.3171553
n371479	1308	36	145	4.82124	18.5041	1.94037	Up	8.926e-16	2.38863e-14	n371479 | NULL | lncRNA | Homo sapiens | Human lincRNA | BodyMapLinc | TCONS_00017281 | | -1.0492000 | -0.1564446
n371530	524	15	0	5.01446	0.001	-12.2919	Down	2.06476e-05	0.000141892	n371530 | NULL | lncRNA | Homo sapiens | Human lincRNA | BodyMapLinc | TCONS_00017372 | | -1.1639300 | -0.5054228
n371565	1158	23	0	3.47923	0.001	-11.7646	Down	6.63422e-08	7.63061e-07	n371565 | NULL | lncRNA | Homo sapiens | Human lincRNA | BodyMapLinc | TCONS_00017498 | | -0.9360650 | -0.2762674
n371680	3662	37	86	1.76989	3.92001	1.14719	Up	2.75746e-05	0.000183321	n371680 | NULL | lncRNA | Homo sapiens | Human lincRNA | BodyMapLinc | TCONS_00017692 | | 2.7822300 | -0.3549102
n371861	1206	5	321	0.726251	44.4288	5.93488	Up	4.28464e-85	6.83642e-83	n371861 | NULL | lncRNA | Homo sapiens | Human lincRNA | BodyMapLinc | TCONS_00017955 | | -1.2775400 | -0.3053795
n371874	599	19	2	5.55637	0.557327	-3.31755	Down	7.76022e-05	0.000465986	n371874 | NULL | lncRNA | Homo sapiens | Human lincRNA | BodyMapLinc | TCONS_00017974 | | -1.2116300 | -0.2686001
n372002	2181	39	91	3.13237	6.96454	1.15277	Up	1.48512e-05	0.000104947	n372002 | NULL | lncRNA | Homo sapiens | Human lincRNA | BodyMapLinc | TCONS_00018175 | | -0.3377620 | -0.2392343
n372429	1559	0	16	0.001	1.71309	10.7424	Up	2.28828e-05	0.000153962	n372429 | NULL | lncRNA | Homo sapiens | Human lincRNA | BodyMapLinc | TCONS_00019120 | | -0.1599500 | -0.2021468
n372675	3914	0	15	0.001	0.639701	9.32125	Up	4.46874e-05	0.000282404	n372675 | NULL | lncRNA | Homo sapiens | Human lincRNA | BodyMapLinc | TCONS_00019580 | | -0.1508380 | -0.2473561
n372785	435	40	85	16.1077	32.6164	1.01784	Up	0.00015516	0.000855235	n372785 | NULL | lncRNA | Homo sapiens | Human lincRNA | BodyMapLinc | TCONS_00019776 | | -1.0047000 | -0.1790263
n372857	878	17	76	3.39171	14.4486	2.09085	Up	1.13418e-09	1.72287e-08	n372857 | NULL | lncRNA | Homo sapiens | Human lincRNA | BodyMapLinc | TCONS_00020033 | | -0.9666780 | -0.2196195
n372913	3678	36	86	1.71457	3.90296	1.18672	Up	1.65345e-05	0.000115535	n372913 | NULL | lncRNA | Homo sapiens | Human lincRNA | BodyMapLinc | TCONS_00020180 | | -1.1471400 | -0.1958639
n372977	832	0	16	0.001	3.20999	11.6484	Up	2.28828e-05	0.000154206	n372977 | NULL | lncRNA | Homo sapiens | Human lincRNA | BodyMapLinc | TCONS_00020322 | | -0.8498560 | -0.2497381
n373575	2900	36	128	2.17455	7.36748	1.76046	Up	1.57918e-12	3.25042e-11	n373575 | NULL | lncRNA | Homo sapiens | Human lincRNA | BodyMapLinc | TCONS_00021519 | | -1.2160800 | -0.3264293
n373706	2597	68	31	4.58671	1.99249	-1.20288	Down	6.87988e-05	0.000417734	n373706 | NULL | lncRNA | Homo sapiens | Human lincRNA | BodyMapLinc | TCONS_00021708 | | 1.4006600 | -0.2431451
n373805	9590	13	181	0.237459	3.15041	3.72979	Up	1.50819e-37	1.01604e-35	n373805 | NULL | lncRNA | Homo sapiens | Human lincRNA | BodyMapLinc | TCONS_00021867 | | 0.0980536 | -0.4251241
n373932	910	18	0	1.53997	0.001	-10.5887	Down	0.000313556	1.19397e-06	n373932 | NULL | lncRNA | Homo sapiens | Human lincRNA | BodyMapLinc | TCONS_00022080 | | -1.1060000 | -0.3391426
n374061	2167	29	113	2.34425	8.70415	1.89258	Up	3.10116e-12	6.23789e-11	n374061 | NULL | lncRNA | Homo sapiens | Human lincRNA | BodyMapLinc | TCONS_00022370 | | 0.7278410 | -0.2743126
n374177	1369	12	0	1.53547	0.001	-10.5845	Down	0.000177736	0.000963651	n374177 | NULL | lncRNA | Homo sapiens | Human lincRNA | BodyMapLinc | TCONS_00022566 | | -0.6653660 | -0.3715087
n374400	302	29	91	16.8211	50.2969	1.5802	Up	3.5975e-08	4.31314e-07	n374400 | NULL | lncRNA | Homo sapiens | Human lincRNA | BodyMapLinc | TCONS_00022986 | | -1.2365900 | -0.1699714
n374536	2737	0	17	0.001	1.03677	10.0179	Up	1.17174e-05	8.49809e-05	n374536 | NULL | lncRNA | Homo sapiens | Human lincRNA | BodyMapLinc | TCONS_00023287 | | 2.2894000 | -0.1185872
n374550	3820	74	16	3.39338	0.699139	-2.27907	Down	6.1462e-11	1.06821e-09	n374550 | NULL | lncRNA | Homo sapiens | Human lincRNA | BodyMapLinc | TCONS_00023308 | | 0.4012260 | -0.2392951
n374553	484	18	2	6.51465	0.68975	-3.23954	Down	0.000145234	0.000806387	n374553 | NULL | lncRNA | Homo sapiens | Human lincRNA | BodyMapLinc | TCONS_00023311 | | -1.2174400 | -0.2514772
n374569	606	1	17	0.289062	4.68256	4.01784	Up	0.00011463	0.000650938	n374569 | NULL | lncRNA | Homo sapiens | Human lincRNA | BodyMapLinc | TCONS_00023341 | | -0.5795160 | -0.1677100
n375002	1784	30	2	2.94571	0.187129	-3.97651	Down	6.41876e-08	7.45145e-07	n375002 | NULL | lncRNA | Homo sapiens | Human lincRNA | BodyMapLinc | TCONS_00024221 | | -0.6755550 | -0.1876884
n375333	3300	122	58	6.47605	2.93374	-1.14237	Down	2.92028e-07	2.99668e-06	n375333 | NULL | lncRNA | Homo sapiens | Human lincRNA | BodyMapLinc | TCONS_00024768 | | -1.1614700 | -0.2837372
n375339	1546	44	13	4.98548	1.40359	-1.82861	Down	1.34539e-05	9.55503e-05	n375339 | NULL | lncRNA | Homo sapiens | Human lincRNA | BodyMapLinc | TCONS_00024774 | | -0.9626990 | -0.1893908
n375444	1875	284	123	26.5327	10.9499	-1.27685	Down	1.12749e-17	3.46759e-16	n375444 | NULL | lncRNA | Homo sapiens | Human lincRNA | BodyMapLinc | TCONS_00025087 | | -0.6626620 | -0.1792327
n375457	1894	11	51	1.01736	4.49466	2.14338	Up	4.47276e-07	4.47086e-06	n375457 | NULL | lncRNA | Homo sapiens | Human lincRNA | BodyMapLinc | TCONS_00025107 | | -0.6191440 | -0.0861398
n375478	4722	278	91	10.3129	3.21679	-1.68076	Down	2.418e-25	1.09877e-23	n375478 | NULL | lncRNA | Homo sapiens | Human lincRNA | BodyMapLinc | TCONS_00025147 | | 0.1082030 | -0.3434901
n375482	1810	32	86	3.09696	7.93098	1.35665	Up	1.75532e-06	1.53925e-05	n375482 | NULL | lncRNA | Homo sapiens | Human lincRNA | BodyMapLinc | TCONS_00025153 | | -0.0819540 | -0.2451246
n375951	1040	82	35	13.8116	5.61748	-1.29789	Down	3.42618e-06	2.81919e-05	n375951 | NULL | lncRNA | Homo sapiens | Human lincRNA | BodyMapLinc | TCONS_00026334 | | -1.3079000 | -0.4033056
n375997	236	0	71	0.001	50.2173	15.6159	Up	2.3563e-21	9.12464e-20	n375997 | NULL | lncRNA | Homo sapiens | Human lincRNA | BodyMapLinc | TCONS_00026389 | | -1.0276800 | -0.1343649
n376238	3204	891	265	48.7135	13.8058	-1.81905	Down	1.87809e-86	3.01932e-84	n376238 | NULL | lncRNA | Homo sapiens | Human lincRNA | BodyMapLinc | TCONS_00026862 | | 0.3726370 | -0.1770760
n376260	281	14	49	1.24677	4.15813	1.73774	Up	1.68288e-05	0.000117514	n376260 | NULL | lncRNA | Homo sapiens | Human lincRNA | BodyMapLinc | TCONS_00026930 | | -0.9375270 | -0.1595903
n376277	612	9	38	2.57606	10.3643	2.00838	Up	3.1368e-05	0.000206214	n376277 | NULL | lncRNA | Homo sapiens | Human lincRNA | BodyMapLinc | TCONS_00026969 | | -1.1070700 | -0.4176052
n376604	801	19	67	4.15514	13.962	1.74854	Up	3.99844e-07	4.04437e-06	n376604 | NULL | lncRNA | Homo sapiens | Human lincRNA | BodyMapLinc | TCONS_00027984 | | -1.0365700 | -0.2005354
n376748	247	37	108	26.2403	72.985	1.47582	Up	1.1046e-08	1.44874e-07	n376748 | NULL | lncRNA | Homo sapiens | Human lincRNA | BodyMapLinc | TCONS_00028216 | | -1.0256800 | -0.0861087
n376833	1388	27	0	3.40752	0.001	-11.7345	Down	3.76054e-09	5.24671e-08	n376833 | NULL | lncRNA | Homo sapiens | Human lincRNA | BodyMapLinc | TCONS_00028388 | | -0.7499740 | -0.2212621
n376834	747	62	0	14.539	0.001	-13.8276	Down	4.65612e-20	1.6523e-18	n376834 | NULL | lncRNA | Homo sapiens | Human lincRNA | BodyMapLinc | TCONS_00028389 | | -0.8077830 | -0.1711366
n376985	7164	674	224	16.4804	5.21914	-1.65887	Down	4.80856e-58	5.07674e-56	n376985 | NULL | lncRNA | Homo sapiens | Human lincRNA | BodyMapLinc | TCONS_00028752 | | 2.4744300 | -0.1818800
n376992	2153	27	4	2.19677	0.310115	-2.82451	Down	1.06431e-05	7.83684e-05	n376992 | NULL | lncRNA | Homo sapiens | Human lincRNA | BodyMapLinc | TCONS_00028762 | | -0.0524356 | -0.0949089
n377137	4533	131	49	5.06232	1.80434	-1.48833	Down	6.8307e-11	1.1833e-09	n377137 | NULL | lncRNA | Homo sapiens | Human lincRNA | BodyMapLinc | TCONS_00028969 | | -1.1894800 | -0.3950825
n377188	873	51	19	10.2334	3.63284	-1.49412	Down	4.84484e-05	0.000304269	n377188 | NULL | lncRNA | Homo sapiens | Human lincRNA | BodyMapLinc | TCONS_00029057 | | -0.7917110 | -0.2419766
n377198	1076	0	23	0.001	3.56798	11.8009	Up	2.11234e-07	2.23015e-06	n377198 | NULL | lncRNA | Homo sapiens | Human lincRNA | BodyMapLinc | TCONS_00029069 | | -1.1333100 | -0.1312680
n377200	583	183	435	54.9853	124.545	1.17955	Up	3.49234e-22	1.40628e-20	n377200 | NULL | lncRNA | Homo sapiens | Human lincRNA | BodyMapLinc | TCONS_00029072 | | -1.2819800 | -0.2076560
n377232	1025	256	97	43.7502	15.7963	-1.46971	Down	1.44544e-19	5.03674e-18	n377232 | NULL | lncRNA | Homo sapiens | Human lincRNA | BodyMapLinc | TCONS_00029159 | | -0.5659770 | -0.2754114
n377233	422	61	27	25.321	10.6797	-1.24547	Down	0.000107814	0.000619867	n377233 | NULL | lncRNA | Homo sapiens | Human lincRNA | BodyMapLinc | TCONS_00029160 | | -0.8403270 | -0.2825062
n377253	294	0	57	0.001	32.3619	14.982	Up	2.76514e-17	8.24144e-16	n377253 | NULL | lncRNA | Homo sapiens | Human lincRNA | BodyMapLinc | TCONS_00029192 | | -0.9212510 | -1.0000000
n377254	557	882	10073	277.381	3018.63	3.44395	Up	0	0	n377254 | NULL | lncRNA | Homo sapiens | Human lincRNA | BodyMapLinc | TCONS_00029193 | | -1.3251900 | -1.0000000
n377309	5051	0	43	0.001	1.42101	10.4727	Up	3.24494e-13	7.15809e-12	n377309 | NULL | lncRNA | Homo sapiens | Human lincRNA | BodyMapLinc | TCONS_00029335 | | -0.8453010 | -0.1790548
n377317	1961	46	6	4.10908	0.510717	-3.00822	Down	2.11224e-09	3.07434e-08	n377317 | NULL | lncRNA | Homo sapiens | Human lincRNA | BodyMapLinc | TCONS_00029349 | | 3.1632900 | -0.2914901
n377575	3610	12	0	0.582288	0.001	-9.18559	Down	0.000177736	0.000965131	n377575 | NULL | lncRNA | Homo sapiens | Human lincRNA | BodyMapLinc | TCONS_00029938 | | -0.8281050 | -0.2132583
n377677	1365	32	8	4.10659	0.978282	-2.06962	Down	5.98798e-05	0.00036907	n377677 | NULL | lncRNA | Homo sapiens | | EnsemblNoncode | ENST00000334146 | | 1.2868800 | -0.2806104
n377732	1643	157	30	16.7389	3.04783	-2.45735	Down	1.46796e-23	6.21786e-22	n377732 | NULL | lncRNA | Homo sapiens | | EnsemblNoncode | ENST00000379355 | | -0.2242080 | -0.2791874
n377761	4784	46	194	1.68434	6.76889	2.00673	Up	1.74761e-21	6.81728e-20	n377761 | NULL | lncRNA | Homo sapiens | | EnsemblNoncode | ENST00000399011 | | 1.3106400 | -0.1185652
n377806	373	37	10	17.3763	4.47505	-1.95714	Down	3.05092e-05	0.000201255	n377806 | NULL | lncRNA | Homo sapiens | | EnsemblNoncode | ENST00000412194 | | -1.0964600 | -0.3702401
n377834	2969	261	97	15.3991	5.45341	-1.49761	Down	1.93128e-20	7.00574e-19	n377834 | NULL | lncRNA | Homo sapiens | | EnsemblNoncode | ENST00000413221 | | 3.5998800 | -0.3818474
n377835	4684	84	25	3.14142	0.890902	-1.81808	Down	1.75139e-09	2.59722e-08	n377835 | NULL | lncRNA | Homo sapiens | | EnsemblNoncode | ENST00000413238 | | -0.9252790 | -0.1494438
n377862	2102	120	40	10.0003	3.17639	-1.65458	Down	1.53607e-11	2.88725e-10	n377862 | NULL | lncRNA | Homo sapiens | | EnsemblNoncode | ENST00000414142 | | -0.9846180 | -0.2222899
n377910	742	5	32	1.1804	7.19868	2.60845	Up	8.33708e-06	6.27158e-05	n377910 | NULL | lncRNA | Homo sapiens | | EnsemblNoncode | ENST00000416193 | | -1.1527400 | -0.2516649
n377916	2759	64	166	4.06343	10.043	1.30542	Up	1.00885e-10	1.72097e-09	n377916 | NULL | lncRNA | Homo sapiens | | EnsemblNoncode | ENST00000416512 | | 1.3497800 | -0.1270324
n377976	2823	436	1059	27.0545	62.617	1.21068	Up	9.27298e-54	8.74586e-52	n377976 | NULL | lncRNA | Homo sapiens | | EnsemblNoncode | ENST00000418388 | | 1.7951300 | -0.1074213
n378046	488	89	22	31.9473	7.52506	-2.08592	Down	1.10503e-11	2.11832e-10	n378046 | NULL | lncRNA | Homo sapiens | | EnsemblNoncode | ENST00000420513 | | 0.4581280 | -0.2426131
n378062	3956	28	69	1.23984	2.91139	1.23155	Up	7.28226e-05	0.000440653	n378062 | NULL | lncRNA | Homo sapiens | | EnsemblNoncode | ENST00000420905 | | 1.4610000 | -0.2307114
n378068	1060	118	37	19.5003	5.82643	-1.74281	Down	3.96628e-12	7.88833e-11	n378068 | NULL | lncRNA | Homo sapiens | | EnsemblNoncode | ENST00000421068 | | -1.2675000 | -0.5332962
n378100	2280	22	69	1.69025	5.05151	1.57947	Up	1.69285e-06	1.48939e-05	n378100 | NULL | lncRNA | Homo sapiens | | EnsemblNoncode | ENST00000421927 | | 2.6989000 | -0.2608235
n378134	4564	872	2485	33.4684	90.884	1.44123	Up	3.61452e-161	1.128e-158	n378134 | NULL | lncRNA | Homo sapiens | | EnsemblNoncode | ENST00000423313 | | 1.6773600 | -0.2310425
n378273	2314	98	251	7.41868	18.1058	1.28722	Up	3.47346e-15	8.87007e-14	n378273 | NULL | lncRNA | Homo sapiens | | EnsemblNoncode | ENST00000428411 | | -1.2373100 | -0.2977797
n378384	881	185	45	36.7841	8.52596	-2.10915	Down	4.56472e-23	1.89565e-21	n378384 | NULL | lncRNA | Homo sapiens | | EnsemblNoncode | ENST00000432268 | | -1.0911900 | -0.2942405
n378407	2300	15	58	1.14242	4.20927	1.88147	Up	7.33776e-07	7.03e-06	n378407 | NULL | lncRNA | Homo sapiens | | EnsemblNoncode | ENST00000432807 | | -1.0385600 | -0.1664617
n378443	2644	473	121	31.3375	7.6389	-2.03645	Down	4.41084e-54	4.17868e-52	n378443 | NULL | lncRNA | Homo sapiens | | EnsemblNoncode | ENST00000434244 | | -0.1620960 | -0.1707672
n378537	614	20	1	5.70592	0.271856	-4.39155	Down	6.71204e-06	5.15513e-05	n378537 | NULL | lncRNA | Homo sapiens | | EnsemblNoncode | ENST00000437643 | | -1.0441500 | -0.2190245
n378636	2590	16	90	1.08214	5.80029	2.42223	Up	3.8573e-13	8.42137e-12	n378636 | NULL | lncRNA | Homo sapiens | | EnsemblNoncode | ENST00000441052 | | 0.1012970 | -0.1667327
n378699	786	52	18	11.589	3.82258	-1.60013	Down	1.60105e-05	0.00011228	n378699 | NULL | lncRNA | Homo sapiens | | EnsemblNoncode | ENST00000443766 | | -0.8635150 | -0.3011633
n378704	897	36	8	7.0303	1.48869	-2.23954	Down	7.45152e-06	5.64141e-05	n378704 | NULL | lncRNA | Homo sapiens | | EnsemblNoncode | ENST00000443799 | | -1.2513400 | -0.4345113
n378710	9771	75	34	1.34458	0.580827	-1.21097	Down	2.61606e-05	0.000174357	n378710 | NULL | lncRNA | Homo sapiens | | EnsemblNoncode | ENST00000444051 | | -0.1815950 | -0.2708535
n378726	798	514	215	112.83	44.972	-1.32705	Down	1.63202e-32	9.21091e-31	n378726 | NULL | lncRNA | Homo sapiens | | EnsemblNoncode | ENST00000444465 | | -0.7552460 | -0.1348806
n378829	963	26	1	4.72946	0.173333	-4.77006	Down	1.14261e-07	1.2695e-06	n378829 | NULL | lncRNA | Homo sapiens | | EnsemblNoncode | ENST00000448942 | | -0.2227450 | -0.3056731
n378891	1933	36	3	3.26238	0.259058	-3.65458	Down	8.43872e-09	1.12204e-07	n378891 | NULL | lncRNA | Homo sapiens | | EnsemblNoncode | ENST00000450995 | | -0.3231200 | -0.2347818
n378896	1531	66	23	7.55149	2.50761	-1.59045	Down	1.25083e-06	1.14069e-05	n378896 | NULL | lncRNA | Homo sapiens | | EnsemblNoncode | ENST00000451213 | | -1.0669700 | -0.3820315
n378963	654	13	0	3.48201	0.001	-11.7657	Down	8.67242e-05	0.000512211	n378963 | NULL | lncRNA | Homo sapiens | | EnsemblNoncode | ENST00000453688 | | -1.0483700 | -0.2120873
n378980	563	20	2	6.2228	0.592964	-3.39155	Down	4.1302e-05	0.000263838	n378980 | NULL | lncRNA | Homo sapiens | | EnsemblNoncode | ENST00000454488 | | -1.1490200 | -0.2330811
n379003	733	38	11	9.08121	2.50493	-1.85811	Down	4.45234e-05	0.000281955	n379003 | NULL | lncRNA | Homo sapiens | | EnsemblNoncode | ENST00000455131 | | 1.0930800 | -0.1852852
n379068	3855	23	72	1.04512	3.11756	1.57674	Up	1.0321e-06	9.59784e-06	n379068 | NULL | lncRNA | Homo sapiens | | EnsemblNoncode | ENST00000457464 | | 10.9012000 | -0.2254984
n379117	773	66	18	14.9564	3.88687	-1.94409	Down	2.4765e-08	3.06258e-07	n379117 | NULL | lncRNA | Homo sapiens | | EnsemblNoncode | ENST00000462305 | | -1.0016200 | -0.1502217
n379180	1903	68	28	6.25942	2.45599	-1.34973	Down	1.33678e-05	9.50028e-05	n379180 | NULL | lncRNA | Homo sapiens | | EnsemblNoncode | ENST00000474814 | | 1.2329500 | -0.3785602
n379210	2913	54	18	3.24726	1.03143	-1.65458	Down	6.64502e-06	5.11291e-05	n379210 | NULL | lncRNA | Homo sapiens | | EnsemblNoncode | ENST00000479887 | | 5.8938100 | -0.2605396
n379215	751	16	0	3.73202	0.001	-11.8657	Down	1.00748e-05	7.45455e-05	n379215 | NULL | lncRNA | Homo sapiens | | EnsemblNoncode | ENST00000481220 | | 1.0253400 | -0.2774017
n379247	761	33	7	7.59615	1.5354	-2.30666	Down	1.2904e-05	9.22624e-05	n379247 | NULL | lncRNA | Homo sapiens | | EnsemblNoncode | ENST00000487102 | | -1.2654500 | -0.3025223
n379273	2741	11	46	0.702988	2.80127	1.99451	Up	4.82702e-06	3.83361e-05	n379273 | NULL | lncRNA | Homo sapiens | | EnsemblNoncode | ENST00000493038 | | -1.0068100 | -0.2597818
n379286	862	12	0	2.43859	0.001	-11.2518	Down	0.000177736	0.000964637	n379286 | NULL | lncRNA | Homo sapiens | | EnsemblNoncode | ENST00000496640 | | -0.4685590 | -0.3187841
n379365	2727	216	76	13.875	4.65195	-1.57658	Down	2.09914e-18	6.76989e-17	n379365 | NULL | lncRNA | Homo sapiens | | EnsemblNoncode | ENST00000499503 | | 6.9618200 | -0.1156475
n379401	2550	61	19	4.19038	1.24371	-1.75243	Down	6.02236e-07	5.82766e-06	n379401 | NULL | lncRNA | Homo sapiens | | EnsemblNoncode | ENST00000499819 | | -0.1889130 | -0.2432591
n379424	4489	33	4	1.28774	0.148736	-3.11401	Down	2.8795e-07	2.96487e-06	n379424 | NULL | lncRNA | Homo sapiens | | EnsemblNoncode | ENST00000500036 | | 0.0056771 | -0.4119634
n379568	930	10	71	1.88357	12.7433	2.7582	Up	4.48994e-12	8.88815e-11	n379568 | NULL | lncRNA | Homo sapiens | | EnsemblNoncode | ENST00000501396 | | -0.6622860 | -0.2637462
n379803	3091	18	0	1.02009	0.001	-9.99448	Down	2.39864e-06	2.04835e-05	n379803 | NULL | lncRNA | Homo sapiens | | EnsemblNoncode | ENST00000507318 | | 1.7510700 | -0.3597277
n379836	7032	7	187	0.174375	4.43884	4.66992	Up	5.88558e-45	4.87882e-43	n379836 | NULL | lncRNA | Homo sapiens | | EnsemblNoncode | ENST00000508419 | | 2.1115700 | -0.1978256
n380081	995	14	0	2.46473	0.001	-11.2672	Down	4.2316e-05	0.00026902	n380081 | NULL | lncRNA | Homo sapiens | | EnsemblNoncode | ENST00000517833 | | 3.0521600 | -0.2748992
n380276	453	22	84	8.50724	30.9519	1.86327	Up	2.87222e-09	4.09344e-08	n380276 | NULL | lncRNA | Homo sapiens | | EnsemblNoncode | ENST00000527945 | | -0.6490140 | -0.1784208
n380290	771	25	77	5.68002	16.6703	1.55331	Up	5.73534e-07	5.56769e-06	n380290 | NULL | lncRNA | Homo sapiens | | EnsemblNoncode | ENST00000529014 | | -1.1975900 | -0.1599432
n380389	849	26	4	5.36451	0.786428	-2.77006	Down	1.91805e-05	0.000132842	n380389 | NULL | lncRNA | Homo sapiens | | EnsemblNoncode | ENST00000535076 | | -1.0993500 | -0.2410498
n380490	409	21	3	8.99415	1.22435	-2.87697	Down	9.76276e-05	0.000570731	n380490 | NULL | lncRNA | Homo sapiens | | EnsemblNoncode | ENST00000537998 | | -1.0411800 | -0.2944389
n380500	2381	56	15	4.11996	1.05157	-1.97008	Down	2.2896e-07	2.40057e-06	n380500 | NULL | lncRNA | Homo sapiens | | EnsemblNoncode | ENST00000538380 | | 1.3568200 | -0.2468809
n380543	2464	35	8	2.48824	0.541946	-2.1989	Down	1.26349e-05	9.09209e-05	n380543 | NULL | lncRNA | Homo sapiens | | EnsemblNoncode | ENST00000539976 | | 0.3606150 | -0.0983010
n380595	996	525	132	92.3345	22.1218	-2.0614	Down	9.05544e-61	1.03315e-58	n380595 | NULL | lncRNA | Homo sapiens | | EnsemblNoncode | ENST00000541416 | | -1.1975100 | -0.4069967
n380693	646	77	32	20.8796	8.26845	-1.3364	Down	4.20362e-06	3.38539e-05	n380693 | NULL | lncRNA | Homo sapiens | | EnsemblNoncode | ENST00000545308 | | -1.2394100 | -0.3560017
n380714	625	84	17	23.5431	4.54021	-2.37447	Down	8.74308e-13	1.84982e-11	n380714 | NULL | lncRNA | Homo sapiens | | EnsemblNoncode | ENST00000545920 | | -1.2538400 | -0.4069573
n380885	1075	0	20	0.001	3.10548	11.6006	Up	1.57325e-06	1.401e-05	n380885 | NULL | lncRNA | Homo sapiens | | EnsemblNoncode | ENST00000550223 | | -0.9283110 | -0.1822804
n380931	3426	62	145	3.17007	7.0646	1.15609	Up	4.00912e-08	4.7904e-07	n380931 | NULL | lncRNA | Homo sapiens | | EnsemblNoncode | ENST00000551334 | | 0.6153980 | -0.2132942
n381032	1704	34	10	3.49521	0.979574	-1.83515	Down	0.000131282	0.000738387	n381032 | NULL | lncRNA | Homo sapiens | | UCSCGeneNoncode | uc001abt.3 | | 0.0733139 | -0.2695126
n381092	1779	14	0	1.37853	0.001	-10.4289	Down	4.2316e-05	0.000269262	n381092 | NULL | lncRNA | Homo sapiens | | UCSCGeneNoncode | uc001bqm.2 | | 0.1578390 | -0.2405417
n381178	1602	126	21	13.7776	2.18808	-2.65458	Down	8.17528e-21	3.03831e-19	n381178 | NULL | lncRNA | Homo sapiens | | UCSCGeneNoncode | uc001dvq.2 | | 7.3503600 | -0.2763212
n381231	4847	553	267	19.9856	9.19486	-1.12006	Down	4.72764e-27	2.28531e-25	n381231 | NULL | lncRNA | Homo sapiens | | UCSCGeneNoncode | uc001elb.3 | | -1.2080400 | -0.3648869
n381255	991	24	101	4.2423	17.012	2.00363	Up	7.7938e-12	1.51597e-10	n381255 | NULL | lncRNA | Homo sapiens | | UCSCGeneNoncode | uc001eze.2 | | 0.3160430 | -0.2478401
n381258	1287	293	122	39.8798	15.823	-1.33364	Down	2.39196e-19	8.28055e-18	n381258 | NULL | lncRNA | Homo sapiens | | UCSCGeneNoncode | uc001flf.2 | | 1.0674900 | -0.2118847
n381273	1440	26	2	3.16282	0.231833	-3.77006	Down	8.78134e-07	8.26747e-06	n381273 | NULL | lncRNA | Homo sapiens | | UCSCGeneNoncode | uc001gco.2 | | -0.9509210 | -0.4337564
n381294	2352	1653	451	123.112	32.0071	-1.94351	Down	1.48554e-173	5.00392e-171	n381294 | NULL | lncRNA | Homo sapiens | | UCSCGeneNoncode | uc001gla.1 | | -0.8629850 | -0.2906600
n381333	2594	28	4	1.89083	0.257393	-2.87697	Down	5.88232e-06	4.59774e-05	n381333 | NULL | lncRNA | Homo sapiens | | UCSCGeneNoncode | uc001hdk.1 | | 2.1562600 | -0.3522795
n381375	3838	70	29	3.1949	1.26125	-1.34092	Down	1.10191e-05	8.07164e-05	n381375 | NULL | lncRNA | Homo sapiens | | UCSCGeneNoncode | uc001hzq.1 | | 1.6402700 | -0.1785249
n381422	919	153	55	29.1635	9.98974	-1.54565	Down	4.04842e-13	8.81144e-12	n381422 | NULL | lncRNA | Homo sapiens | | UCSCGeneNoncode | uc001iwf.2 | | -0.9500570 | -0.2513603
n381446	2876	904	285	55.0609	16.541	-1.73498	Down	3.29986e-82	5.07437e-80	n381446 | NULL | lncRNA | Homo sapiens | | UCSCGeneNoncode | uc001jef.2 | | -0.8741080 | -0.1857643
n381568	982	63	27	11.2381	4.58943	-1.29201	Down	5.11654e-05	0.00031916	n381568 | NULL | lncRNA | Homo sapiens | | UCSCGeneNoncode | uc001lfe.1 | | -0.9352140 | -0.3493697
n381590	1387	9	66	1.13666	7.94281	2.80485	Up	1.73072e-11	3.23592e-10	n381590 | NULL | lncRNA | Homo sapiens | | UCSCGeneNoncode | uc001lub.1 | | 2.4632200 | -0.0665336
n381591	4686	7	39	0.261674	1.38921	2.40843	Up	2.36442e-06	2.03551e-05	n381591 | NULL | lncRNA | Homo sapiens | | UCSCGeneNoncode | uc001luy.1 | | 2.2159000 | -0.1104514
n381749	5341	313	109	10.2656	3.40652	-1.59145	Down	2.56662e-26	1.21848e-24	n381749 | NULL | lncRNA | Homo sapiens | | UCSCGeneNoncode | uc001pcd.2 | | 0.3573550 | -0.3043259
n381789	2454	141	59	10.0649	4.01314	-1.32653	Down	5.48466e-10	8.60873e-09	n381789 | NULL | lncRNA | Homo sapiens | | UCSCGeneNoncode | uc001pye.1 | | -1.0979600 | -0.3704934
n381831	644	31	0	8.43218	0.001	-13.0417	Down	2.13162e-10	3.52573e-09	n381831 | NULL | lncRNA | Homo sapiens | | UCSCGeneNoncode | uc001quy.2 | | -1.1323600 | -0.3033635
n381928	3836	43	184	1.9636	8.00656	2.02768	Up	1.03919e-20	3.82857e-19	n381928 | NULL | lncRNA | Homo sapiens | | UCSCGeneNoncode | uc001tkz.2 | | -0.7173540 | -0.2756519
n381965	2252	46	12	3.57811	0.889446	-2.00822	Down	2.13442e-06	1.8465e-05	n381965 | NULL | lncRNA | Homo sapiens | | UCSCGeneNoncode | uc001uiu.1 | | -1.0589200 | -0.2422812
n381970	4335	40	5	1.61635	0.192525	-3.06962	Down	1.81301e-08	2.28196e-07	n381970 | NULL | lncRNA | Homo sapiens | | UCSCGeneNoncode | uc001ujx.1 | | 2.1918300 | -0.2142347
n382105	2141	66	29	5.39997	2.26094	-1.25603	Down	4.98274e-05	0.000312374	n382105 | NULL | lncRNA | Homo sapiens | | UCSCGeneNoncode | uc001vrz.1 | | -0.8672020 | -0.2977917
n382184	3105	469	142	26.4591	7.63367	-1.79332	Down	1.84301e-45	1.54587e-43	n382184 | NULL | lncRNA | Homo sapiens | | UCSCGeneNoncode | uc001xsm.2 | | -0.9764730 | -0.4064650
n382189	3730	1093	488	51.3305	21.8382	-1.23296	Down	4.0597e-60	4.44077e-58	n382189 | NULL | lncRNA | Homo sapiens | | UCSCGeneNoncode | uc001xve.1 | | -1.2943400 | -0.4421871
n382328	1795	23	76	2.24454	7.06734	1.65475	Up	2.00982e-07	2.13039e-06	n382328 | NULL | lncRNA | Homo sapiens | | UCSCGeneNoncode | uc001yxb.3 | | -0.1529140 | -0.2905195
n382329	2469	4	30	0.283794	2.02818	2.83727	Up	6.62354e-06	5.09823e-05	n382329 | NULL | lncRNA | Homo sapiens | | UCSCGeneNoncode | uc001yxc.2 | | 1.7070100 | -0.3161471
n382643	7299	12	91	0.287993	2.08106	2.85321	Up	1.31517e-15	3.46698e-14	n382643 | NULL | lncRNA | Homo sapiens | | UCSCGeneNoncode | uc002baz.2 | | 1.7861900 | -0.1938776
n382691	3736	599	1442	28.0856	64.4266	1.19782	Up	2.25204e-71	3.0635e-69	n382691 | NULL | lncRNA | Homo sapiens | | UCSCGeneNoncode | uc002bkc.3 | | 1.7051100 | -0.1145597
n382702	2408	74	214	5.38319	14.8342	1.4624	Up	1.16813e-15	3.08702e-14	n382702 | NULL | lncRNA | Homo sapiens | | UCSCGeneNoncode | uc002blo.2 | | 1.8098900 | -0.1034789
n382717	2022	19	54	1.64603	4.45779	1.43734	Up	8.06326e-05	0.000479973	n382717 | NULL | lncRNA | Homo sapiens | | UCSCGeneNoncode | uc002bow.2 | | -0.1135960 | -0.2487324
n382927	2543	84	39	5.78625	2.55991	-1.17653	Down	1.35377e-05	9.60813e-05	n382927 | NULL | lncRNA | Homo sapiens | | UCSCGeneNoncode | uc002diz.1 | | 6.2450800 | -0.3358458
n382989	544	220	92	70.8415	28.229	-1.32742	Down	8.37796e-15	2.07213e-13	n382989 | NULL | lncRNA | Homo sapiens | | UCSCGeneNoncode | uc002efy.2 | | -1.1600400 | -0.4287831
n383184	5041	58	204	2.01547	6.75492	1.74483	Up	6.6124e-19	2.21328e-17	n383184 | NULL | lncRNA | Homo sapiens | | UCSCGeneNoncode | uc002igh.2 | | 0.3775860 | -0.2232260
n383186	2461	2	45	0.142358	3.05216	4.42223	Up	2.3893e-11	4.40133e-10	n383186 | NULL | lncRNA | Homo sapiens | | UCSCGeneNoncode | uc002ijk.3 | | 0.5500120 | -0.2909049
n383242	6135	274	589	7.82348	16.0254	1.03447	Up	3.68856e-24	1.60399e-22	n383242 | NULL | lncRNA | Homo sapiens | | UCSCGeneNoncode | uc002jxg.1 | | 2.7885800 | -0.1503144
n383508	2342	3	23	0.224387	1.63926	2.86898	Up	8.15738e-05	0.000484896	n383508 | NULL | lncRNA | Homo sapiens | | UCSCGeneNoncode | uc002ofw.2 | | 1.7296700 | -0.2376558
n383681	3115	247	105	13.89	5.6265	-1.30374	Down	4.9793e-16	1.36167e-14	n383681 | NULL | lncRNA | Homo sapiens | | UCSCGeneNoncode | uc002suy.1 | | 1.9249000 | -0.2692637
n383802	2303	155	35	11.7897	2.53677	-2.21646	Down	9.86726e-21	3.64796e-19	n383802 | NULL | lncRNA | Homo sapiens | | UCSCGeneNoncode | uc002vef.2 | | -1.0399300 | -0.4067376
n383821	1310	50	111	6.68594	14.1436	1.08094	Up	5.46182e-06	4.28802e-05	n383821 | NULL | lncRNA | Homo sapiens | | UCSCGeneNoncode | uc002vsa.2 | | -0.8814380 | -0.1405448
n383831	2548	36	8	2.47495	0.52408	-2.23954	Down	7.45152e-06	5.64342e-05	n383831 | NULL | lncRNA | Homo sapiens | | UCSCGeneNoncode | uc002vvv.2 | | -0.8878840 | -0.2721054
n383862	237	3739	1894	2763.57	1333.95	-1.05083	Down	6.0799e-156	1.79197e-153	n383862 | NULL | lncRNA | Homo sapiens | | UCSCGeneNoncode | uc002wqf.1 | | -1.3201300 | -0.3251960
n383870	1933	4	26	0.362487	2.24517	2.63082	Up	5.9051e-05	0.000364704	n383870 | NULL | lncRNA | Homo sapiens | | UCSCGeneNoncode | uc002wry.2 | | -1.1243800 | -0.2455840
n383882	1680	22	66	2.29392	6.55755	1.51534	Up	5.60552e-06	4.39596e-05	n383882 | NULL | lncRNA | Homo sapiens | | UCSCGeneNoncode | uc002wve.2 | | 2.4420100 | -0.1162333
n384019	1182	19	75	2.81579	10.5913	1.91127	Up	1.17213e-08	1.52975e-07	n384019 | NULL | lncRNA | Homo sapiens | | UCSCGeneNoncode | uc002yyt.2 | | -1.1714900 | -0.2152914
n384026	2280	174	70	13.3684	5.12472	-1.38328	Down	1.06983e-12	2.23453e-11	n384026 | NULL | lncRNA | Homo sapiens | | UCSCGeneNoncode | uc002zcj.1 | | -0.8117440 | -0.1834300
n384212	1987	472	241	41.611	20.2454	-1.03937	Down	7.83422e-21	2.91667e-19	n384212 | NULL | lncRNA | Homo sapiens | | UCSCGeneNoncode | uc003brr.3 | | 0.1880660 | -0.3664563
n384259	3136	8	36	0.446867	1.91617	2.10031	Up	3.092e-05	0.000203585	n384259 | NULL | lncRNA | Homo sapiens | | UCSCGeneNoncode | uc003dhj.2 | | 1.4096900 | -0.1942580
n384365	1559	18	2	2.02251	0.214137	-3.23954	Down	0.000145234	0.000806809	n384365 | NULL | lncRNA | Homo sapiens | | UCSCGeneNoncode | uc003fgn.1 | | -0.1579910 | -0.3729709
n384478	1741	32	124	3.2197	11.8886	1.88458	Up	3.16812e-13	7.0105e-12	n384478 | NULL | lncRNA | Homo sapiens | | UCSCGeneNoncode | uc003hrl.1 | | 0.5576720 | -0.2986633
n384657	1314	0	14	0.001	1.77844	10.7964	Up	8.72696e-05	0.000513574	n384657 | NULL | lncRNA | Homo sapiens | | UCSCGeneNoncode | uc003jxc.3 | | 1.9889500 | -0.2455352
n384684	2605	141	70	9.48147	4.48536	-1.07989	Down	1.36127e-07	1.48598e-06	n384684 | NULL | lncRNA | Homo sapiens | | UCSCGeneNoncode | uc003kcj.1 | | 0.4714350 | -0.3984821
n384767	2308	0	16	0.001	1.15715	10.1764	Up	2.28828e-05	0.000154255	n384767 | NULL | lncRNA | Homo sapiens | | UCSCGeneNoncode | uc003lzd.1 | | 0.0562789 | -0.3187249
n384996	2138	97	38	7.94746	2.96676	-1.4216	Down	6.00392e-08	7.0005e-07	n384996 | NULL | lncRNA | Homo sapiens | | UCSCGeneNoncode | uc003pup.1 | | -0.1552930 | -0.3105278
n385106	2743	363	176	23.1817	10.7101	-1.11401	Down	3.76954e-18	1.19393e-16	n385106 | NULL | lncRNA | Homo sapiens | | UCSCGeneNoncode | uc003tau.2 | | 2.4796400 | -0.3794796
n385145	3110	1129	302	63.5913	16.2089	-1.97204	Down	1.89653e-121	4.32755e-119	n385145 | NULL | lncRNA | Homo sapiens | | UCSCGeneNoncode | uc003tmk.3 | | 3.0196800 | -0.2864811
n385210	1781	44	9	4.32766	0.843501	-2.35913	Down	2.97826e-07	3.04733e-06	n385210 | NULL | lncRNA | Homo sapiens | | UCSCGeneNoncode | uc003twe.2 | | 3.1159300 | -0.3059668
n385229	3218	206	46	11.2136	2.38605	-2.23256	Down	2.70668e-27	1.32347e-25	n385229 | NULL | lncRNA | Homo sapiens | | UCSCGeneNoncode | uc003uhq.1 | | -1.1787300 | -0.4902735
n385274	2014	149	75	12.9596	6.21597	-1.05997	Down	9.4535e-08	1.06369e-06	n385274 | NULL | lncRNA | Homo sapiens | | UCSCGeneNoncode | uc003von.1 | | 3.3510300 | -0.2287136
n385315	2946	166	85	9.87051	4.81607	-1.03527	Down	3.26366e-08	3.95761e-07	n385315 | NULL | lncRNA | Homo sapiens | | UCSCGeneNoncode | uc003wmd.1 | | -0.2899650 | -0.3231766
n385370	806	325	154	70.6338	31.8928	-1.14713	Down	3.9738e-17	1.16636e-15	n385370 | NULL | lncRNA | Homo sapiens | | UCSCGeneNoncode | uc003xel.1 | | -1.2546200 | -0.3463701
n385479	1944	48	19	4.32523	1.63141	-1.40665	Down	0.000165894	0.000909437	n385479 | NULL | lncRNA | Homo sapiens | | UCSCGeneNoncode | uc003zln.1 | | 0.7764240 | -0.2545511
n385533	2968	143	49	8.43988	2.75574	-1.61478	Down	4.52872e-13	9.80653e-12	n385533 | NULL | lncRNA | Homo sapiens | | UCSCGeneNoncode | uc004acm.2 | | 2.1133000 | -0.3545944
n385562	2483	39	111	2.75139	7.46196	1.4394	Up	1.29726e-08	1.67758e-07	n385562 | NULL | lncRNA | Homo sapiens | | UCSCGeneNoncode | uc004aes.1 | | 1.3327200 | -0.1364176
n385679	2214	43	96	3.40216	7.2377	1.08908	Up	2.13034e-05	0.000145504	n385679 | NULL | lncRNA | Homo sapiens | | UCSCGeneNoncode | uc004bhb.2 | | 0.4083410 | -0.2792908
n385688	2237	98	37	7.67404	2.76085	-1.47487	Down	2.15338e-08	2.68963e-07	n385688 | NULL | lncRNA | Homo sapiens | | UCSCGeneNoncode | uc004bos.2 | | -1.2020100 | -0.2852095
n385776	4098	1559	727	66.6405	29.6121	-1.17021	Down	2.32732e-78	3.47803e-76	n385776 | NULL | lncRNA | Homo sapiens | | UCSCGeneNoncode | uc004dwz.2 | | -0.0503229 | -0.4181090
n385783	37027	13	44	0.061502	0.198354	1.68937	Up	6.52432e-05	0.000398539	n385783 | NULL | lncRNA | Homo sapiens | | UCSCGeneNoncode | uc004ebn.2 | | 0.3404010 | -0.3455493
n385812	1756	148	27	14.7639	2.56653	-2.52418	Down	6.00772e-23	2.48035e-21	n385812 | NULL | lncRNA | Homo sapiens | | UCSCGeneNoncode | uc004eqc.1 | | -1.1395800 | -0.3829151
n385829	2808	10	52	0.623831	3.0911	2.30889	Up	9.47162e-08	1.0646e-06	n385829 | NULL | lncRNA | Homo sapiens | | UCSCGeneNoncode | uc004eyh.2 | | -0.0833846 | -0.1518022
n386034	1887	672	186	62.3823	16.4531	-1.92278	Down	1.18101e-70	1.57624e-68	n386034 | NULL | lncRNA | Homo sapiens | | UCSCGeneNoncode | uc009zgg.1 | | -1.1177000 | -0.3598356
n386185	3023	26	75	1.5066	4.14124	1.45876	Up	2.4709e-06	2.10413e-05	n386185 | NULL | lncRNA | Homo sapiens | | UCSCGeneNoncode | uc010czf.2 | | 1.0206400 | -0.2025016
n386316	2280	71	33	5.45491	2.41594	-1.17497	Down	6.52274e-05	0.000398558	n386316 | NULL | lncRNA | Homo sapiens | | UCSCGeneNoncode | uc010gty.2 | | 6.0739300 | -0.1480897
n386332	1542	9	37	1.0224	4.0052	1.96991	Up	5.01314e-05	0.000313724	n386332 | NULL | lncRNA | Homo sapiens | | UCSCGeneNoncode | uc010hkr.2 | | 1.5406200 | -0.2013663
n386526	1956	13	42	1.16423	3.58416	1.62226	Up	0.000151625	0.000836835	n386526 | NULL | lncRNA | Homo sapiens | | UCSCGeneNoncode | uc010myu.1 | | 0.0995556 | -0.2021133
n386627	2517	248	76	17.2597	5.04008	-1.77589	Down	1.75468e-24	7.7575e-23	n386627 | NULL | lncRNA | Homo sapiens | | UCSCGeneNoncode | uc010qic.1 | | 0.9299430 | -0.3545568
n386649	1828	198	93	18.9737	8.49207	-1.15982	Down	3.57574e-11	6.42513e-10	n386649 | NULL | lncRNA | Homo sapiens | | UCSCGeneNoncode | uc010rbv.1 | | 7.3275600 | -0.1131059
n386684	850	23	61	4.73994	11.9789	1.33756	Up	7.11196e-05	0.000430839	n386684 | NULL | lncRNA | Homo sapiens | | UCSCGeneNoncode | uc010rpo.1 | | 2.2478900 | -0.1109276
n386687	274	672	1451	15.9828	32.8965	1.04141	Up	1.21364e-57	1.26248e-55	n386687 | NULL | lncRNA | Homo sapiens | | UCSCGeneNoncode | uc010rrn.1 | | -1.3217400 | -1.0000000
n386735	5018	186	93	6.49301	3.09356	-1.06962	Down	1.85674e-09	2.73435e-08	n386735 | NULL | lncRNA | Homo sapiens | | UCSCGeneNoncode | uc010tie.1 | | 1.6019500 | -0.4819346
n386984	1173	2003	594	299.121	84.527	-1.82325	Down	1.36908e-192	5.38022e-190	n386984 | NULL | lncRNA | Homo sapiens | | UCSCGeneNoncode | uc010vxz.1 | | 7.5785700 | -0.1174228
n387059	1355	51	21	6.59318	2.58694	-1.34973	Down	0.000167455	0.000917757	n387059 | NULL | lncRNA | Homo sapiens | | UCSCGeneNoncode | uc010xgk.1 | | 3.1720800 | -0.1124702
n387135	2181	31	73	2.48983	5.58694	1.16601	Up	9.25862e-05	0.000543355	n387135 | NULL | lncRNA | Homo sapiens | | UCSCGeneNoncode | uc010yxc.1 | | 1.1272900 | -0.2182128
n387169	617	12	44	3.40691	11.9035	1.80485	Up	2.90908e-05	0.000192737	n387169 | NULL | lncRNA | Homo sapiens | | UCSCGeneNoncode | uc010zdg.1 | | -0.9278080 | -0.1296912
n387236	2011	360	159	31.3584	13.1975	-1.24859	Down	2.72408e-21	1.04724e-19	n387236 | NULL | lncRNA | Homo sapiens | | UCSCGeneNoncode | uc011aiq.1 | | 2.3781000 | -0.2252565
n387280	1171	80	26	11.9673	3.70615	-1.69111	Down	2.36182e-08	2.93788e-07	n387280 | NULL | lncRNA | Homo sapiens | | UCSCGeneNoncode | uc011bfh.1 | | 1.6423300 | -0.2776299
n387441	4427	86	184	3.40293	6.93769	1.02768	Up	1.83848e-08	2.31264e-07	n387441 | NULL | lncRNA | Homo sapiens | | UCSCGeneNoncode | uc011edo.1 | | 1.0786800 | -0.3612195
n387634	3407	301	150	15.476	7.34896	-1.07442	Down	1.60829e-14	3.91395e-13	n387634 | NULL | lncRNA | Homo sapiens | | UCSCGeneNoncode | uc011keu.1 | | 0.4887260 | -0.1880477
n3894	330	6294	1810	3341	915.528	-1.86761	Down	0	0	n3894 | AY077740 | scaRNA | Homo sapiens | U90 | NONCODE v2.0 | n3894 | NULL | -1.5906100 | -0.6129707
n405263	2783	64	23	4.02838	1.3795	-1.54606	Down	2.9395e-06	2.46948e-05	n405263 | NR_001284 | lncRNA | Homo sapiens | | RefGeneNoncode | NR_001284 | | 7.0020200 | -0.0822726
n405414	3010	426	111	24.7917	6.1555	-2.00991	Down	4.52684e-48	3.87355e-46	n405414 | NR_002164 | lncRNA | Homo sapiens | | RefGeneNoncode | NR_002164 | | 6.1382100 | -0.2139464
n405453	3622	51	262	2.46653	12.0742	2.29138	Up	2.2054e-33	1.27523e-31	n405453 | NR_002206 | lncRNA | Homo sapiens | | RefGeneNoncode | NR_002206 | | 6.7659200 | -0.1811459
n405483	6257	45	124	1.25983	3.30798	1.39272	Up	4.47234e-09	6.15883e-08	n405483 | NR_002328 | lncRNA | Homo sapiens | | RefGeneNoncode | NR_002328 | | 1.9532700 | -0.3021892
n405666	2472	190	93	13.4638	6.27974	-1.10032	Down	5.10832e-10	8.04778e-09	n405666 | NR_002834 | lncRNA | Homo sapiens | | RefGeneNoncode | NR_002834 | | 2.2970800 | -0.1799814
n405697	4904	3	23	0.107161	0.78286	2.86898	Up	8.15738e-05	0.000485032	n405697 | NR_002934 | lncRNA | Homo sapiens | | RefGeneNoncode | NR_002934 | | 6.1018300 | -0.1106179
n405969	950	21	74	3.87222	13.0021	1.74752	Up	9.86228e-08	1.10793e-06	n405969 | NR_003251 | lncRNA | Homo sapiens | | RefGeneNoncode | NR_003251 | | 5.0084200 | -0.3086842
n406103	3498	44	12	2.20342	0.572622	-1.94409	Down	5.73582e-06	4.48985e-05	n406103 | NR_003377 | lncRNA | Homo sapiens | | RefGeneNoncode | NR_003377 | | 3.2927000 | -0.2781953
n406154	9405	3126	931	58.223	16.5233	-1.81708	Down	4.87874e-298	3.04505e-295	n406154 | NR_003587 | lncRNA | Homo sapiens | | RefGeneNoncode | NR_003587 | | 27.0789000 | -0.0390953
n406266	2633	171	28	11.3765	1.77506	-2.68012	Down	5.20514e-28	2.62371e-26	n406266 | NR_003719 | lncRNA | Homo sapiens | | RefGeneNoncode | NR_003719 | | 4.3491400 | -0.2551493
n406348	579	13	48	3.93304	13.8379	1.8149	Up	1.14608e-05	8.37213e-05	n406348 | NR_015343 | lncRNA | Homo sapiens | | RefGeneNoncode | NR_015343 | | 2.9160600 | -0.1338239
n406399	2527	259	115	17.9539	7.59625	-1.24094	Down	1.3178e-15	3.4696e-14	n406399 | NR_015421 | lncRNA | Homo sapiens | | RefGeneNoncode | NR_015421 | | 2.8965100 | -0.2451895
n406460	2918	404	189	24.2527	10.8114	-1.16559	Down	2.02994e-21	7.9041e-20	n406460 | NR_023351 | lncRNA | Homo sapiens | | RefGeneNoncode | NR_023351 | | 1.1026400 | -0.3786445
n406478	8014	77	26	1.68308	0.54154	-1.63597	Down	8.87624e-08	1.00033e-06	n406478 | NR_023390 | lncRNA | Homo sapiens | | RefGeneNoncode | NR_023390 | | 0.3223860 | -0.3004008
n406513	4423	1807	942	71.5658	35.5501	-1.00942	Down	1.38878e-71	1.90137e-69	n406513 | NR_024020 | lncRNA | Homo sapiens | | RefGeneNoncode | NR_024020 | | 15.8698000 | -0.1920768
n406515	2174	530	243	42.7052	18.6575	-1.19465	Down	1.20925e-28	6.13911e-27	n406515 | NR_024022 | lncRNA | Homo sapiens | | RefGeneNoncode | NR_024022 | | 4.1834100 | -0.2745681
n406529	2799	13	43	0.813588	2.56432	1.65621	Up	9.96926e-05	0.000578817	n406529 | NR_024042 | lncRNA | Homo sapiens | | RefGeneNoncode | NR_024042 | | 10.0074000 | -0.0546625
n406564	3042	57	206	3.28231	11.3035	1.78399	Up	1.26211e-19	4.40515e-18	n406564 | NR_024071 | lncRNA | Homo sapiens | | RefGeneNoncode | NR_024071 | | 13.3195000 | -0.1159859
n406597	1527	147	456	16.8633	49.8463	1.5636	Up	9.4369e-35	5.72173e-33	n406597 | NR_024116 | lncRNA | Homo sapiens | | RefGeneNoncode | NR_024116 | | 6.4143800 | -0.0621329
n406639	5771	309	702	9.37932	20.3045	1.11425	Up	6.26348e-32	3.48864e-30	n406639 | NR_024168 | lncRNA | Homo sapiens | | RefGeneNoncode | NR_024168 | | 6.0081600 | -0.2357121
n406649	2314	222	51	16.8056	3.67886	-2.19161	Down	1.15873e-28	5.89675e-27	n406649 | NR_024180 | lncRNA | Homo sapiens | | RefGeneNoncode | NR_024180 | | 6.4166300 | -0.1245860
n406781	1048	39	207	6.5188	32.9698	2.33847	Up	2.56666e-27	1.2579e-25	n406781 | NR_024232 | lncRNA | Homo sapiens | | RefGeneNoncode | NR_024232 | | 3.5179800 | -0.1547062
n406809	1318	429	221	57.0172	27.9888	-1.02655	Down	1.01037e-18	3.33452e-17	n406809 | NR_024245 | lncRNA | Homo sapiens | | RefGeneNoncode | NR_024245 | | -1.2101900 | -0.2251392
n406843	1300	21	222	2.8297	28.5047	3.33248	Up	1.05292e-41	7.98004e-40	n406843 | NR_024282 | lncRNA | Homo sapiens | | RefGeneNoncode | NR_024282 | | 4.4598300 | -0.1239411
n406883	10263	465	129	7.93675	2.09808	-1.91948	Down	2.60536e-49	2.30368e-47	n406883 | NR_024368 | lncRNA | Homo sapiens | | RefGeneNoncode | NR_024368 | | 3.6335100 | -0.1460730
n406889	3499	455	184	22.7788	8.7777	-1.37578	Down	1.59331e-30	8.53829e-29	n406889 | NR_024374 | lncRNA | Homo sapiens | | RefGeneNoncode | NR_024374 | | 10.7822000 | -0.1539192
n406921	3448	1710	544	86.8746	26.3353	-1.72194	Down	3.18514e-152	9.13403e-150	n406921 | NR_024415 | lncRNA | Homo sapiens | | RefGeneNoncode | NR_024415 | | 2.3855700 | -0.3764815
n406969	2997	92	45	5.37731	2.5063	-1.10133	Down	1.55967e-05	0.000109814	n406969 | NR_024466 | lncRNA | Homo sapiens | | RefGeneNoncode | NR_024466 | | 1.0647800 | -0.3342055
n406989	2377	8	38	0.589556	2.66846	2.17831	Up	1.16772e-05	8.47474e-05	n406989 | NR_024485 | lncRNA | Homo sapiens | | RefGeneNoncode | NR_024485 | | 2.2990300 | -0.1463963
n406992	4133	291	151	12.3337	6.09843	-1.01609	Down	5.52e-13	1.18803e-11	n406992 | NR_024490 | lncRNA | Homo sapiens | | RefGeneNoncode | NR_024490 | | -0.2564480 | -0.3081596
n407022	2359	80	37	5.94054	2.61807	-1.18209	Down	2.03134e-05	0.000139913	n407022 | NR_024518 | lncRNA | Homo sapiens | | RefGeneNoncode | NR_024518 | | 3.9763100 | -0.1521309
n407041	1389	92	265	11.6024	31.8457	1.45667	Up	6.15856e-19	2.07117e-17	n407041 | NR_024539 | lncRNA | Homo sapiens | | RefGeneNoncode | NR_024539 | | 2.1923300 | -0.2703116
n407051	853	153	372	31.42	72.7949	1.21215	Up	5.6981e-20	2.01869e-18	n407051 | NR_024543 | lncRNA | Homo sapiens | | RefGeneNoncode | NR_024543 | | -0.9542160 | -0.1391268
n407071	5134	1077	499	36.7472	16.2238	-1.17952	Down	2.29932e-55	2.24857e-53	n407071 | NR_024565 | lncRNA | Homo sapiens | | RefGeneNoncode | NR_024565 | | 9.0930600 | -0.3578314
n407088	3014	51	158	2.96409	8.75025	1.56174	Up	5.35354e-13	1.15338e-11	n407088 | NR_024585 | lncRNA | Homo sapiens | | RefGeneNoncode | NR_024585 | | -0.1840570 | -0.1955572
n407162	2412	5375	2635	390.36	182.352	-1.09808	Down	9.8609e-240	4.75587e-237	n407162 | NR_026580 | lncRNA | Homo sapiens | | RefGeneNoncode | NR_026580 | | 6.5047800 | -0.2190033
n407169	1177	56	16	8.33442	2.26908	-1.87697	Down	5.4628e-07	5.35208e-06	n407169 | NR_026588 | lncRNA | Homo sapiens | | RefGeneNoncode | NR_026588 | | 2.6199000 | -0.3711576
n407195	3409	731	337	37.5625	16.501	-1.18674	Down	1.72976e-38	1.20352e-36	n407195 | NR_026659 | lncRNA | Homo sapiens | | RefGeneNoncode | NR_026659 | | 3.0107400 | -0.4302565
n407257	7259	111	252	2.67861	5.7947	1.11325	Up	2.0331e-12	4.1605e-11	n407257 | NR_026718 | lncRNA | Homo sapiens | | RefGeneNoncode | NR_026718 | | 6.9737300 | -0.2577804
n407406	1123	945	387	147.406	57.5225	-1.3576	Down	2.2828e-60	2.52309e-58	n407406 | NR_026861 | lncRNA | Homo sapiens | | RefGeneNoncode | NR_026861 | | -0.8407250 | -0.0909794
n407436	5157	88	192	2.98916	6.21457	1.05591	Up	4.17578e-09	5.77291e-08	n407436 | NR_026893 | lncRNA | Homo sapiens | | RefGeneNoncode | NR_026893 | | 6.9211100 | -0.1921056
n407438	2449	796	392	56.9362	26.718	-1.09153	Down	1.01616e-36	6.59447e-35	n407438 | NR_026895 | lncRNA | Homo sapiens | | RefGeneNoncode | NR_026895 | | 6.8307800 | -0.3529980
n407444	2258	77	308	5.97353	22.7685	1.93038	Up	1.22245e-31	6.72064e-30	n407444 | NR_026901_2 | lncRNA | Homo sapiens | | RefGeneNoncode | NR_026901_2 | | 10.0657000 | -0.1332246
n407453	3118	258	661	14.4946	35.3861	1.28766	Up	1.74865e-37	1.17431e-35	n407453 | NR_026909 | lncRNA | Homo sapiens | | RefGeneNoncode | NR_026909 | | 3.5553500 | -0.2239783
n407456	1638	33	6	3.5291	0.611426	-2.52905	Down	4.16974e-06	3.36449e-05	n407456 | NR_026912 | lncRNA | Homo sapiens | | RefGeneNoncode | NR_026912 | | 2.2286100 | -0.1211538
n407462	2206	16	58	1.27051	4.38863	1.78836	Up	1.71697e-06	1.50998e-05	n407462 | NR_026919 | lncRNA | Homo sapiens | | RefGeneNoncode | NR_026919 | | 5.5906800 | -0.1207568
n407520	3236	3	29	0.162397	1.49588	3.2034	Up	2.67532e-06	2.25917e-05	n407520 | NR_026974 | lncRNA | Homo sapiens | | RefGeneNoncode | NR_026974 | | 1.0866000 | -0.2830950
n407550	1444	75	33	9.09826	3.81464	-1.25404	Down	1.5483e-05	0.000109121	n407550 | NR_027005 | lncRNA | Homo sapiens | | RefGeneNoncode | NR_027005 | | 1.2525400 | -0.2888750
n407569	1648	115	34	12.2238	3.44373	-1.82765	Down	1.45537e-12	3.0014e-11	n407569 | NR_027027 | lncRNA | Homo sapiens | | RefGeneNoncode | NR_027027 | | 0.7202510 | -0.2133499
n407589	1263	35	81	4.85432	10.705	1.14095	Up	5.1266e-05	0.000319693	n407589 | NR_027052 | lncRNA | Homo sapiens | | RefGeneNoncode | NR_027052 | | 0.9925720 | -0.1365243
n407698	1013	92	196	15.909	32.2964	1.02153	Up	7.49216e-09	1.0031e-07	n407698 | NR_027167 | lncRNA | Homo sapiens | | RefGeneNoncode | NR_027167 | | 1.4739200 | -0.2472517
n407713	1334	70	183	9.19192	22.8982	1.3168	Up	8.13436e-12	1.57643e-10	n407713 | NR_027182 | lncRNA | Homo sapiens | | RefGeneNoncode | NR_027182 | | 1.6820800 | -0.1487987
n407722	4162	24	84	1.01012	3.36887	1.73774	Up	1.50671e-08	1.92963e-07	n407722 | NR_027240 | lncRNA | Homo sapiens | | RefGeneNoncode | NR_027240 | | 1.1095100 | -0.1445414
n407759	1197	0	15	0.001	2.09172	11.0305	Up	4.46874e-05	0.000282656	n407759 | NR_027279 | lncRNA | Homo sapiens | | RefGeneNoncode | NR_027279 | | 4.2575600 | -0.0492218
n407763	2065	21	86	1.78141	6.95161	1.96433	Up	4.78832e-10	7.59439e-09	n407763 | NR_027284 | lncRNA | Homo sapiens | | RefGeneNoncode | NR_027284 | | 5.5250300 | -0.1174977
n407803	1349	37	95	4.80456	11.7549	1.29078	Up	1.31309e-06	1.19439e-05	n407803 | NR_027335 | lncRNA | Homo sapiens | | RefGeneNoncode | NR_027335 | | 1.5941000 | -0.1330499
n407829	2143	48	19	3.92359	1.47992	-1.40665	Down	0.000165894	0.000909672	n407829 | NR_027381 | lncRNA | Homo sapiens | | RefGeneNoncode | NR_027381 | | 4.5242800 | -0.1346640
n407843	1729	104	273	10.5366	26.3557	1.3227	Up	5.02496e-17	1.45875e-15	n407843 | NR_027398 | lncRNA | Homo sapiens | | RefGeneNoncode | NR_027398 | | 5.6901400 | -0.1242509
n407922	3088	28	88	1.58834	4.75677	1.58246	Up	5.8769e-08	6.87128e-07	n407922 | NR_027499 | lncRNA | Homo sapiens | | RefGeneNoncode | NR_027499 | | -0.0592513 | -0.2445839
n407948	4508	1170	483	45.4638	17.8842	-1.34603	Down	2.29146e-73	3.22034e-71	n407948 | NR_027653 | lncRNA | Homo sapiens | | RefGeneNoncode | NR_027653 | | 2.4234200 | -0.2533982
n407953	3074	4657	1723	265.379	93.5596	-1.5041	Down	0	0	n407953 | NR_027662 | lncRNA | Homo sapiens | | RefGeneNoncode | NR_027662 | | 5.7197600 | -0.1910921
n407954	1597	36	386	3.94877	40.345	3.35291	Up	8.83504e-72	1.21746e-69	n407954 | NR_027663 | lncRNA | Homo sapiens | | RefGeneNoncode | NR_027663 | | 3.8452900 | -0.2018776
n407977	2284	459	1269	35.2031	92.7411	1.39751	Up	1.54137e-79	2.31982e-77	n407977 | NR_027692 | lncRNA | Homo sapiens | | RefGeneNoncode | NR_027692 | | 9.8051500 | -0.1042367
n408005	1717	939	360	95.7986	34.9977	-1.45275	Down	2.67192e-66	3.35508e-64	n408005 | NR_027760_2 | lncRNA | Homo sapiens | | RefGeneNoncode | NR_027760_2 | | 2.4223800 | -0.2476909
n408024	1174	1865	4553	278.275	647.346	1.21802	Up	4.30638e-227	1.90387e-224	n408024 | NR_027783 | lncRNA | Homo sapiens | | RefGeneNoncode | NR_027783 | | 2.0757800 | -0.3306485
n408032	2483	18	55	1.26987	3.69737	1.54182	Up	2.7732e-05	0.000184194	n408032 | NR_027795 | lncRNA | Homo sapiens | | RefGeneNoncode | NR_027795 | | 3.4536200 | -0.2211187
n408092	6509	1973	990	53.0978	25.388	-1.06451	Down	6.1403e-85	9.6521e-83	n408092 | NR_028024 | lncRNA | Homo sapiens | | RefGeneNoncode | NR_028024 | | 5.6456600 | -0.3727325
n408123	1501	274	143	31.9767	15.9024	-1.00778	Down	3.64692e-12	7.28732e-11	n408123 | NR_028059 | lncRNA | Homo sapiens | | RefGeneNoncode | NR_028059 | | 2.1815000 | -0.2074651
n408156	2127	326	150	26.8481	11.7715	-1.18953	Down	4.14828e-18	1.30416e-16	n408156 | NR_028135 | lncRNA | Homo sapiens | | RefGeneNoncode | NR_028135 | | 4.1673500 | -0.2030834
n408201	1728	154	3	15.6114	0.289791	-5.75144	Down	8.77166e-44	7.05089e-42	n408201 | NR_028346 | lncRNA | Homo sapiens | | RefGeneNoncode | NR_028346 | | 3.4631000 | -0.1697327
n408227	5084	909	266	31.32	8.73339	-1.84247	Down	1.074e-89	1.7946e-87	n408227 | NR_028388 | lncRNA | Homo sapiens | | RefGeneNoncode | NR_028388 | | 3.3356000 | -0.2502145
n408239	1589	491	1151	54.128	120.909	1.15947	Up	1.56474e-54	1.50251e-52	n408239 | NR_028406 | lncRNA | Homo sapiens | | RefGeneNoncode | NR_028406 | | 1.9130000 | -0.1266123
n408286	5514	878	433	27.8928	13.1077	-1.08947	Down	3.2906e-40	2.39965e-38	n408286 | NR_028493 | lncRNA | Homo sapiens | | RefGeneNoncode | NR_028493 | | 0.2118480 | -0.3642873
n408292	2654	875	80	57.7526	5.03148	-3.52083	Down	1.58056e-178	5.40985e-176	n408292 | NR_028502 | lncRNA | Homo sapiens | | RefGeneNoncode | NR_028502 | | 1.0650600 | -0.2438988
n408895	2542	177	79	12.1972	5.1875	-1.23344	Down	4.96992e-11	8.79622e-10	n408895 | NR_030737 | lncRNA | Homo sapiens | | RefGeneNoncode | NR_030737 | | 11.9403000 | -0.2677593
n409070	2981	229	107	13.4567	5.9914	-1.16736	Down	8.13592e-13	1.72825e-11	n409070 | NR_033132 | lncRNA | Homo sapiens | | RefGeneNoncode | NR_033132 | | 1.5888800 | -0.4437356
n409160	1847	20	77	1.89682	6.95874	1.87524	Up	1.14954e-08	1.50304e-07	n409160 | NR_033308 | lncRNA | Homo sapiens | | RefGeneNoncode | NR_033308 | | 2.3903100 | -0.1309125
n409175	2178	651	334	52.3585	25.5974	-1.03243	Down	7.72162e-28	3.88295e-26	n409175 | NR_033334 | lncRNA | Homo sapiens | | RefGeneNoncode | NR_033334 | | 2.1439600 | -0.2260293
n409183	1932	327	134	29.6486	11.5772	-1.35668	Down	6.06506e-22	2.41476e-20	n409183 | NR_033344 | lncRNA | Homo sapiens | | RefGeneNoncode | NR_033344 | | 6.6080500 | -0.2413051
n409262	6583	3322	1719	88.3975	43.5872	-1.0201	Down	2.95108e-132	7.36763e-130	n409262 | NR_033434 | lncRNA | Homo sapiens | | RefGeneNoncode | NR_033434 | | 4.0506000 | -0.2357098
n409310	2691	182	564	11.8474	34.9842	1.56214	Up	1.54849e-42	1.1906e-40	n409310 | NR_033663 | lncRNA | Homo sapiens | | RefGeneNoncode | NR_033663 | | 9.2010900 | -0.1712595
n409334	2867	135	286	8.24841	16.6512	1.01344	Up	3.88592e-12	7.73575e-11	n409334 | NR_033690 | lncRNA | Homo sapiens | | RefGeneNoncode | NR_033690 | | 3.0068200 | -0.2656081
n409335	692	0	13	0.001	3.13577	11.6146	Up	0.000170428	0.000932127	n409335 | NR_033691 | lncRNA | Homo sapiens | | RefGeneNoncode | NR_033691 | | 1.8283600 | -0.2728454
n409341	3459	100	788	5.06423	38.0262	2.90858	Up	1.82352e-126	4.34797e-124	n409341 | NR_033701 | lncRNA | Homo sapiens | | RefGeneNoncode | NR_033701 | | 3.3143500 | -0.1955160
n409359	1144	99	234	15.1591	34.1426	1.17139	Up	1.69718e-12	3.48654e-11	n409359 | NR_033724 | lncRNA | Homo sapiens | | RefGeneNoncode | NR_033724 | | 0.0172577 | -0.3073221
n409372	2166	20	0	1.61747	0.001	-10.6595	Down	5.71078e-07	5.56676e-06	n409372 | NR_033752 | lncRNA | Homo sapiens | | RefGeneNoncode | NR_033752 | | 3.0095800 | -0.2538672
n409415	5224	2449	1239	82.1201	39.589	-1.05263	Down	4.24058e-103	8.18085e-101	n409415 | NR_033815 | lncRNA | Homo sapiens | | RefGeneNoncode | NR_033815 | | 9.5968700 | -0.1350098
n409548	3471	54	119	2.72523	5.72268	1.07031	Up	2.99818e-06	2.5148e-05	n409548 | NR_033933 | lncRNA | Homo sapiens | | RefGeneNoncode | NR_033933 | | 9.3667000 | -0.2264760
n409608	1209	35	89	5.07114	12.2877	1.27683	Up	3.45814e-06	2.84329e-05	n409608 | NR_033990 | lncRNA | Homo sapiens | | RefGeneNoncode | NR_033990 | | 1.1577800 | -0.2263351
n409625	4014	9921	2455	432.954	102.089	-2.08438	Down	0	0	n409625 | NR_034009 | lncRNA | Homo sapiens | | RefGeneNoncode | NR_034009 | | 2.3751900 | -0.3440298
n409626	468	99	368	37.0556	131.253	1.82459	Up	7.2467e-35	4.40637e-33	n409626 | NR_034010 | lncRNA | Homo sapiens | | RefGeneNoncode | NR_034010 | | -1.2087100 | -0.2936702
n409627	274	28	7	17.9008	4.26436	-2.06962	Down	0.000179604	0.00097204	n409627 | NR_034011 | lncRNA | Homo sapiens | | RefGeneNoncode | NR_034011 | | -1.0736900 | -0.3161261
n409649	2373	2860	1249	211.121	87.856	-1.26486	Down	1.61066e-160	4.95358e-158	n409649 | NR_034035 | lncRNA | Homo sapiens | | RefGeneNoncode | NR_034035 | | 1.6756600 | -0.3546442
n409655	4722	9627	3428	357.132	121.177	-1.55934	Down	0	0	n409655 | NR_034041 | lncRNA | Homo sapiens | | RefGeneNoncode | NR_034041 | | 1.3511100 | -0.3729997
n409679	1722	69	28	7.01908	2.71414	-1.37079	Down	9.06006e-06	6.76032e-05	n409679 | NR_034080 | lncRNA | Homo sapiens | | RefGeneNoncode | NR_034080 | | -1.0802500 | -0.3284475
n409684	2764	23	4	1.45765	0.241562	-2.59318	Down	0.000109309	0.000625915	n409684 | NR_034085 | lncRNA | Homo sapiens | | RefGeneNoncode | NR_034085 | | -0.1524500 | -0.1921052
n409766	2015	1083	412	94.1494	34.1294	-1.46394	Down	4.73826e-77	6.93453e-75	n409766 | NR_034169 | lncRNA | Homo sapiens | | RefGeneNoncode | NR_034169 | | 2.5903300 | -0.4565193
n410004	6124	85	34	2.43135	0.926724	-1.39155	Down	6.09458e-07	5.89485e-06	n410004 | NR_036431 | lncRNA | Homo sapiens | | RefGeneNoncode | NR_036431 | | 4.9575000 | -0.3484917
n410021	2951	2427	1236	144.067	69.9127	-1.04311	Down	1.04597e-100	1.91349e-98	n410021 | NR_036454 | lncRNA | Homo sapiens | | RefGeneNoncode | NR_036454 | | 2.3349800 | -0.2565170
n410037	895	67	192	13.1134	35.8084	1.44925	Up	4.99978e-14	1.17368e-12	n410037 | NR_036475 | lncRNA | Homo sapiens | | RefGeneNoncode | NR_036475 | | 1.5453200 | -0.0945536
n410068	626	48	8	13.4317	2.13316	-2.65458	Down	9.8532e-09	1.30034e-07	n410068 | NR_036506 | lncRNA | Homo sapiens | | RefGeneNoncode | NR_036506 | | 3.3459200 | -0.1069335
n410128	3683	573	244	27.2532	11.0585	-1.30127	Down	4.9963e-35	3.07323e-33	n410128 | NR_036569 | lncRNA | Homo sapiens | | RefGeneNoncode | NR_036569 | | 3.7655800 | -0.1118409
n410129	3007	266	104	15.4957	5.77307	-1.42446	Down	2.05946e-19	7.14114e-18	n410129 | NR_036570 | lncRNA | Homo sapiens | | RefGeneNoncode | NR_036570 | | 2.9146700 | -0.1120341
n410131	3154	401	129	22.2714	6.82708	-1.70585	Down	1.41091e-36	9.04561e-35	n410131 | NR_036573 | lncRNA | Homo sapiens | | RefGeneNoncode | NR_036573 | | 1.9365100 | -0.1251005
n410134	1885	57	24	5.29697	2.12523	-1.31755	Down	9.27334e-05	0.000544068	n410134 | NR_036577 | lncRNA | Homo sapiens | | RefGeneNoncode | NR_036577 | | 4.3627900 | -0.2395573
n410139	1944	867	411	78.1244	35.2901	-1.14651	Down	5.41738e-43	4.22655e-41	n410139 | NR_036583 | lncRNA | Homo sapiens | | RefGeneNoncode | NR_036583 | | -0.1906290 | -0.3523028
n410148	2072	14430	5000	1219.95	402.798	-1.59869	Down	0	0	n410148 | NR_036608 | lncRNA | Homo sapiens | | RefGeneNoncode | NR_036608 | | 1.6128700 | -0.2870642
n410156	3041	3053	1299	175.863	71.3016	-1.30244	Down	4.00352e-179	1.39277e-176	n410156 | NR_036627 | lncRNA | Homo sapiens | | RefGeneNoncode | NR_036627 | | 11.0460000 | -0.1596394
n410158	7753	2204	1064	49.7973	22.9076	-1.12024	Down	1.10906e-102	2.10137e-100	n410158 | NR_036633 | lncRNA | Homo sapiens | | RefGeneNoncode | NR_036633 | | 2.5321500 | -0.2941746
n410161	2840	73	13	4.50265	0.764068	-2.559	Down	3.53324e-12	7.07348e-11	n410161 | NR_036636 | lncRNA | Homo sapiens | | RefGeneNoncode | NR_036636 | | 5.7459900 | -0.2888144
n410162	2708	82	228	5.30431	14.0538	1.40572	Up	1.01441e-15	2.70438e-14	n410162 | NR_036637 | lncRNA | Homo sapiens | | RefGeneNoncode | NR_036637 | | 4.7395400 | -0.1277912
n410180	1694	1763	564	182.307	55.5741	-1.71388	Down	7.39614e-156	2.15005e-153	n410180 | NR_036682 | lncRNA | Homo sapiens | | RefGeneNoncode | NR_036682 | | 2.5696100 | -0.2015187
n410189	1257	856	403	119.29	53.5151	-1.15645	Down	4.89344e-43	3.83187e-41	n410189 | NR_036692 | lncRNA | Homo sapiens | | RefGeneNoncode | NR_036692 | | 8.6233200 | -0.1497104
n410194	306	201	105	115.064	57.2763	-1.00642	Down	2.78856e-09	3.97956e-08	n410194 | NR_036751 | lncRNA | Homo sapiens | | RefGeneNoncode | NR_036751 | | 2.6429600 | -0.1785607
n410211	13949	309	897	3.88043	10.7339	1.46788	Up	5.91892e-61	6.78948e-59	n410211 | NR_037163 | lncRNA | Homo sapiens | | RefGeneNoncode | NR_037163 | | 7.4038300 | -0.3293164
n410456	2100	69	30	5.75564	2.38456	-1.27125	Down	2.8166e-05	0.00018696	n410456 | NR_037599 | lncRNA | Homo sapiens | | RefGeneNoncode | NR_037599 | | 6.6361500 | -0.2029779
n410489	716	2	70	0.489307	16.3189	5.05966	Up	2.96428e-18	9.44519e-17	n410489 | NR_037631 | lncRNA | Homo sapiens | | RefGeneNoncode | NR_037631 | | -1.3324700 | -0.1706500
n410502	2731	148	56	9.49301	3.42273	-1.47172	Down	6.01138e-12	1.18228e-10	n410502 | NR_037644 | lncRNA | Homo sapiens | | RefGeneNoncode | NR_037644 | | 3.9243400 | -0.2262030
n410517	3087	23	64	1.30513	3.46059	1.40682	Up	2.33948e-05	0.000157257	n410517 | NR_037659 | lncRNA | Homo sapiens | | RefGeneNoncode | NR_037659 | | 1.9300300 | -0.2819817
n410519	1687	162	348	16.8215	34.4327	1.03348	Up	7.0688e-15	1.76271e-13	n410519 | NR_037661 | lncRNA | Homo sapiens | | RefGeneNoncode | NR_037661 | | 6.0884200 | -0.1873661
n410523	3880	1635	3772	73.8159	162.273	1.13642	Up	5.09808e-169	1.66441e-166	n410523 | NR_037665 | lncRNA | Homo sapiens | | RefGeneNoncode | NR_037665 | | -0.4405470 | -0.3223399
n410524	4571	2114	1064	81.0136	38.8541	-1.0601	Down	2.8493e-90	4.79881e-88	n410524 | NR_037667 | lncRNA | Homo sapiens | | RefGeneNoncode | NR_037667 | | 10.9502000 | -0.3400868
n410530	774	55	163	12.4476	35.1523	1.49775	Up	1.17424e-12	2.44539e-11	n410530 | NR_037675 | lncRNA | Homo sapiens | | RefGeneNoncode | NR_037675 | | -0.9856810 | -0.0691354
n410595	1939	50	15	4.51706	1.29128	-1.80658	Down	4.0833e-06	3.30479e-05	n410595 | NR_037852_7 | lncRNA | Homo sapiens | | RefGeneNoncode | NR_037852_7 | | -0.8249440 | -0.2356103
n410630	1887	23	82	2.13511	7.25352	1.76437	Up	1.58992e-08	2.01913e-07	n410630 | NR_037869 | lncRNA | Homo sapiens | | RefGeneNoncode | NR_037869 | | 3.1294900 | -0.1727361
n410633	2351	48	111	3.57645	7.88092	1.13983	Up	2.08706e-06	1.807e-05	n410633 | NR_037874 | lncRNA | Homo sapiens | | RefGeneNoncode | NR_037874 | | -1.1268000 | -0.4145711
n410656	1801	61	19	5.93308	1.76095	-1.75243	Down	6.02236e-07	5.83031e-06	n410656 | NR_037898 | lncRNA | Homo sapiens | | RefGeneNoncode | NR_037898 | | -0.3397090 | -0.2292930
n410690	2110	108	32	8.96614	2.53148	-1.82451	Down	7.3843e-12	1.43764e-10	n410690 | NR_037940 | lncRNA | Homo sapiens | | RefGeneNoncode | NR_037940 | | 1.2575500 | -0.3206291
n410708	2970	72	357	4.24659	20.0641	2.24024	Up	9.72028e-44	7.78393e-42	n410708 | NR_038080 | lncRNA | Homo sapiens | | RefGeneNoncode | NR_038080 | | 2.9932500 | -0.0712171
n410720	915	2251	1105	430.942	201.58	-1.09614	Down	2.87314e-101	5.30182e-99	n410720 | NR_038123 | lncRNA | Homo sapiens | | RefGeneNoncode | NR_038123 | | 2.8325700 | -0.2091821
n410723	2048	48	159	4.10559	12.9591	1.6583	Up	4.07006e-14	9.5861e-13	n410723 | NR_038133 | lncRNA | Homo sapiens | | RefGeneNoncode | NR_038133 | | 2.9716400 | -0.2854720
n410725	1620	40	2	4.32523	0.206073	-4.39155	Down	8.27974e-11	1.42271e-09	n410725 | NR_038146 | lncRNA | Homo sapiens | | RefGeneNoncode | NR_038146 | | 4.1878900 | -0.0978258
n410771	1636	28	5	2.99805	0.510145	-2.55505	Down	2.1214e-05	0.00014494	n410771 | NR_038225 | lncRNA | Homo sapiens | | RefGeneNoncode | NR_038225 | | 1.7091200 | -0.2271631
n410845	1489	59	26	6.94099	2.91464	-1.25182	Down	0.000131991	0.000741784	n410845 | NR_038302 | lncRNA | Homo sapiens | | RefGeneNoncode | NR_038302 | | 0.2139870 | -0.3160317
n410863	818	4	196	0.856586	39.9954	5.54509	Up	4.16634e-51	3.82744e-49	n410863 | NR_038321 | lncRNA | Homo sapiens | | RefGeneNoncode | NR_038321 | | -1.0312100 | -0.3381454
n410878	1633	3505	1605	375.981	164.057	-1.19646	Down	5.95596e-180	2.17916e-177	n410878 | NR_038336 | lncRNA | Homo sapiens | | RefGeneNoncode | NR_038336 | | 8.3844300 | -0.1669155
n410902	2909	60	26	3.61303	1.49189	-1.27607	Down	9.09576e-05	0.000534241	n410902 | NR_038364 | lncRNA | Homo sapiens | | RefGeneNoncode | NR_038364 | | 3.5098200 | -0.2223437
n410917	1037	8	80	1.35137	12.8771	3.25231	Up	1.4394e-15	3.7757e-14	n410917 | NR_038379 | lncRNA | Homo sapiens | | RefGeneNoncode | NR_038379 | | 1.7583200 | -0.2061839
n411012	987	7	19	1.24235	3.21324	1.37095	Up	0.000265418	0.000723127	n411012 | NR_038835 | lncRNA | Homo sapiens | | RefGeneNoncode | NR_038835 | | 3.7832200 | -0.0802856
n411142	5425	87	40	2.80921	1.23074	-1.19063	Down	7.78382e-06	5.87413e-05	n411142 | NR_038970 | lncRNA | Homo sapiens | | RefGeneNoncode | NR_038970 | | -0.2880180 | -0.2872872
n411511	9419	255	91	4.74241	1.61266	-1.55618	Down	4.43656e-21	1.68724e-19	n411511 | NR_039981 | lncRNA | Homo sapiens | | RefGeneNoncode | NR_039981 | | -1.2098600 | -0.3642356
n411534	2124	1158	464	95.5032	36.4645	-1.38906	Down	3.9818e-76	5.74815e-74	n411534 | NR_040003 | lncRNA | Homo sapiens | | RefGeneNoncode | NR_040003 | | 2.6910800 | -0.2623526
n411614	3411	850	420	43.6517	20.553	-1.08669	Down	7.93984e-39	5.57918e-37	n411614 | NR_040083 | lncRNA | Homo sapiens | | RefGeneNoncode | NR_040083 | | 7.6601300 | -0.2375434
n411673	2538	118	2	8.14431	0.131536	-5.95226	Down	3.18376e-34	1.89251e-32	n411673 | NR_040448 | lncRNA | Homo sapiens | | RefGeneNoncode | NR_040448 | | 8.8403000 | -0.1113773
n411687	2539	850	1983	58.6436	130.367	1.15253	Up	8.9373e-92	1.54194e-89	n411687 | NR_040662_4 | lncRNA | Homo sapiens | | RefGeneNoncode | NR_040662_4 | | 1.8174100 | -0.1676834
n411689	2549	115	35	7.903	2.29195	-1.78583	Down	3.2508e-12	6.52651e-11	n411689 | NR_040677 | lncRNA | Homo sapiens | | RefGeneNoncode | NR_040677 | | -1.0438000 | -0.3540248
n411692	2199	60	23	4.77958	1.74586	-1.45295	Down	1.55125e-05	0.000109293	n411692 | NR_040712 | lncRNA | Homo sapiens | | RefGeneNoncode | NR_040712 | | 0.7199200 | -0.3008484
n411694	2947	12190	5067	724.582	286.997	-1.33611	Down	0	0	n411694 | NR_040722 | lncRNA | Homo sapiens | | RefGeneNoncode | NR_040722 | | 4.5909600 | -0.2927985
n411761	1529	2105	5047	241.162	550.976	1.19199	Up	3.93278e-243	1.94087e-240	n411761 | NR_045110 | lncRNA | Homo sapiens | | RefGeneNoncode | NR_045110 | | 3.1261400 | -0.0514344
n424067	22743	456	2596	3.58154	19.486	2.44379	Up	0	0	n424067 | GQ859162 | mRNAlike lncRNA | Homo sapiens | NEAT1 | lncRNAdb | 424067 | http://lncrnadb.com/Detail.aspx?TKeyID=105 | -1.3349500 | -0.2589092
n4541	731	293	130	70.2125	29.6847	-1.24201	Down	1.7612e-17	5.3392e-16	n4541 | L43846 | snRNA | Homo sapiens | u12 snRNA | NONCODE v2.0 | n4541 | NULL | -1.5906100 | -0.3281897
n5726	307	201	50	114.689	27.1856	-2.07681	Down	1.79555e-24	7.92171e-23	n5726 | X72205 | snoRNA | Homo sapiens | u16 snoRNA | NONCODE v2.0 | n5726 | NULL | -1.5906100 | -0.3436204
n689	450	0	19	0.001	7.04771	12.7829	Up	3.07238e-06	2.56992e-05	n689 | AF047386 | telomerase RNA | Homo sapiens | TR | NONCODE v2.0 | n689 | NULL | -1.3222800 | -0.0863699
Unigene1012	5320	112	47	3.68783	1.47466	-1.32238	Down	3.53464e-08	4.24497e-07
Unigene1016	845	78	28	16.1697	5.53106	-1.54767	Down	2.32922e-07	2.44091e-06
Unigene1019	1686	78	30	8.10403	2.9701	-1.44813	Down	8.55474e-07	8.08282e-06
Unigene102	1108	9	116	1.42288	17.4753	3.61844	Up	5.48864e-24	2.36256e-22
Unigene1021	6393	737	257	20.1942	6.7102	-1.58951	Down	1.26096e-59	1.35832e-57
Unigene1025	875	60	14	12.0118	2.67071	-2.16915	Down	1.1833e-08	1.54338e-07
Unigene1027	1687	66	12	6.85319	1.18733	-2.52905	Down	5.26056e-11	9.27196e-10
Unigene1029	4378	336	76	13.444	2.89764	-2.21401	Down	4.27718e-43	3.36171e-41
Unigene1037	1431	228	116	27.91	13.5309	-1.04453	Down	6.65854e-11	1.15442e-09
Unigene104	1039	33	5	5.56368	0.80327	-2.79208	Down	1.18477e-06	1.08605e-05
Unigene1040	1607	235	70	25.6163	7.27091	-1.81685	Down	5.63558e-24	2.4209e-22
Unigene1045	663	71	20	18.759	5.03528	-1.89744	Down	1.25779e-08	1.63251e-07
Unigene1051	742	81	18	19.1225	4.04926	-2.23954	Down	1.25909e-11	2.39204e-10
Unigene1053	2333	261	61	19.597	4.36437	-2.16679	Down	5.68228e-33	3.25023e-31
Unigene1054	2171	93	295	7.5039	22.6814	1.59579	Up	1.10831e-23	4.71332e-22
Unigene106	2109	31	80	2.57483	6.3317	1.29811	Up	8.4089e-06	6.32336e-05
Unigene1062	604	410	1168	118.908	322.785	1.44073	Up	1.03639e-76	1.50639e-74
Unigene1064	5126	948	443	32.3962	14.4255	-1.1672	Down	3.69458e-48	3.1871e-46
Unigene1068	474	76633	725249	28320.5	255397	3.17282	Up	0	0
Unigene1071	2161	80	25	6.48484	1.93104	-1.74769	Down	1.10313e-08	1.44772e-07
Unigene109	1602	135	34	14.7617	3.54261	-2.05897	Down	9.51892e-17	2.72239e-15
Unigene1091	394	51	17	22.6745	7.20211	-1.65458	Down	1.20981e-05	8.73538e-05
Unigene11	1272	96	17	13.2205	2.23084	-2.56712	Down	1.20085e-15	3.16955e-14
Unigene1103	712	93	47	22.8806	11.0186	-1.05419	Down	2.76694e-05	0.000183836
Unigene1112	2273	208	84	16.0298	6.1686	-1.37774	Down	8.16584e-15	2.02202e-13
Unigene1113	803	14	54	3.05405	11.225	1.87791	Up	1.85282e-06	1.61806e-05
Unigene1119	4685	298	114	11.1422	4.06165	-1.4559	Down	3.12806e-22	1.26439e-20
Unigene1123	1689	15	0	1.5557	0.001	-10.6033	Down	2.06476e-05	0.000141938
Unigene1124	2079	105	23	8.84706	1.84663	-2.2603	Down	8.03862e-15	1.99751e-13
Unigene1130	1986	239	104	21.0806	8.741	-1.27005	Down	5.36408e-15	1.34871e-13
Unigene1138	970	30	5	5.41768	0.860409	-2.65458	Down	6.76996e-06	5.1846e-05
Unigene1143	2239	59	8	4.61596	0.596407	-2.95226	Down	1.59614e-11	2.99485e-10
Unigene1152	402	8	81	3.48601	33.633	3.27023	Up	8.07894e-16	2.17292e-14
Unigene1159	1079	199	39	32.3069	6.03323	-2.42084	Down	5.60266e-29	2.88578e-27
Unigene1162	363	46	11	22.1981	5.05816	-2.13375	Down	8.27302e-07	7.85863e-06
Unigene1170	1100	71	28	11.3065	4.24886	-1.41201	Down	4.11524e-06	3.32557e-05
Unigene1173	526	34	5	11.3229	1.58669	-2.83515	Down	6.58008e-07	6.34709e-06
Unigene1177	856	48	12	9.82272	2.33999	-2.06962	Down	7.81736e-07	7.45583e-06
Unigene1180	651	67	26	18.0284	6.66652	-1.43527	Down	5.96042e-06	4.64851e-05
Unigene1182	1056	116	48	19.2424	7.58725	-1.34264	Down	1.37114e-08	1.76131e-07
Unigene1187	583	78	35	23.4364	10.0209	-1.22574	Down	1.49244e-05	0.00010543
Unigene1198	1087	32	73	5.15685	11.2099	1.12021	Up	0.000153127	0.000844467
Unigene1201	1381	50	11	6.34221	1.32955	-2.25404	Down	1.02629e-07	1.14807e-06
Unigene1203	1281	74	30	10.1192	3.90912	-1.37218	Down	4.18924e-06	3.37509e-05
Unigene122	3136	743	318	41.5027	16.9261	-1.29395	Down	1.52717e-44	1.25128e-42
Unigene1226	1600	2	36	0.218965	3.75569	4.10031	Up	6.5533e-09	8.88043e-08
Unigene1232	979	101	48	18.0719	8.184	-1.14287	Down	3.08436e-06	2.57487e-05
Unigene1235	1539	210	47	23.9026	5.0976	-2.22928	Down	9.54718e-28	4.77832e-26
Unigene1241	423	1484	701	614.551	276.621	-1.15162	Down	7.79194e-73	1.08785e-70
Unigene1246	909	116	52	22.3542	9.54875	-1.22716	Down	1.20261e-07	1.3285e-06
Unigene1255	432	24	4	9.73176	1.54555	-2.65458	Down	6.1487e-05	0.000377769
Unigene1256	243	92	48	66.3202	32.9717	-1.00822	Down	5.8403e-05	0.000360911
Unigene126	1008	71	34	12.3385	5.63022	-1.1319	Down	0.000106382	0.000612629
Unigene1269	655	1782	226	476.574	57.5936	-3.04872	Down	0	0
Unigene1272	781	36	4	8.0745	0.854901	-3.23954	Down	4.5483e-08	5.39818e-07
Unigene1277	1228	50	10	7.1324	1.35928	-2.39155	Down	3.47924e-08	4.18792e-07
Unigene1279	1166	69	9	10.3661	1.2884	-3.00822	Down	1.73334e-13	3.9048e-12
Unigene1281	1622	122	46	13.1757	4.73384	-1.47679	Down	3.88928e-10	6.24787e-09
Unigene1289	1231	29	5	4.12671	0.677983	-2.60567	Down	1.20096e-05	8.68632e-05
Unigene1290	2955	303	88	17.9618	4.97087	-1.85336	Down	2.92818e-31	1.5974e-29
Unigene1293	742	30	74	7.08242	16.6469	1.23294	Up	3.89322e-05	0.000250358
Unigene1297	2108	4	35	0.332394	2.77143	3.05966	Up	3.99496e-07	4.04471e-06
Unigene1312	322	28	3	15.2323	1.55515	-3.29201	Down	1.34579e-06	1.21943e-05
Unigene132	345	36	2	18.2788	0.967649	-4.23954	Down	1.20436e-09	1.81905e-08
Unigene1331	1542	115	21	13.064	2.27322	-2.52279	Down	3.87922e-18	1.22684e-16
Unigene1332	2333	1068	52	80.1901	3.72045	-4.42987	Down	1.65808e-258	9.02207e-256
Unigene1342	300	3	22	1.75172	12.2408	2.80485	Up	0.00014237	0.000796318
Unigene1343	2719	27	123	1.73948	7.55097	2.11801	Up	4.71952e-15	1.19514e-13
Unigene1352	690	13	65	3.30034	15.7243	2.25231	Up	3.82818e-09	5.32009e-08
Unigene1363	1280	72	29	9.85341	3.78177	-1.38156	Down	5.06416e-06	4.00099e-05
Unigene137	284	58	13	35.7745	7.64068	-2.22716	Down	1.21434e-08	1.5829e-07
Unigene1375	202	109	54	94.5234	44.622	-1.08292	Down	3.46456e-06	2.84636e-05
Unigene138	272	353	169	227.337	103.711	-1.13226	Down	4.03204e-18	1.26949e-16
Unigene1383	3022	124	4	7.18772	0.220939	-5.02381	Down	1.73356e-33	1.00789e-31
Unigene1388	720	298	71	72.5016	16.4601	-2.13904	Down	7.67398e-37	5.02622e-35
Unigene1398	481	58	25	21.1226	8.67565	-1.28374	Down	0.000111131	0.000634126
Unigene1399	545	70	20	22.4991	6.12548	-1.87697	Down	2.02674e-08	2.53444e-07
Unigene1406	3911	338	44	15.1389	1.8779	-3.01107	Down	1.10724e-60	1.24982e-58
Unigene1423	268	23	2	15.0334	1.24567	-3.59318	Down	6.10026e-06	4.73322e-05
Unigene1424	307	28	5	15.9766	2.71856	-2.55505	Down	2.1214e-05	0.000144986
Unigene1429	377	89	30	41.3535	13.2827	-1.63846	Down	8.38246e-09	1.11596e-07
Unigene1432	1204	33	135	4.80122	18.716	1.9628	Up	5.46948e-15	1.37358e-13
Unigene144	916	119	45	22.757	8.20019	-1.47258	Down	6.94596e-10	1.07591e-08
Unigene1441	1865	129	46	12.1164	4.11705	-1.55728	Down	2.16954e-11	4.01393e-10
Unigene1445	1973	186	90	16.5139	7.61416	-1.11692	Down	4.82446e-10	7.64599e-09
Unigene1449	1577	250	94	27.7698	9.94954	-1.48081	Down	2.4225e-19	8.37262e-18
Unigene1450	1057	70	33	11.6008	5.2113	-1.15451	Down	9.2539e-05	0.000543228
Unigene1452	251	4	30	2.79158	19.9505	2.83727	Up	6.62354e-06	5.10008e-05
Unigene1454	585	84	24	25.1529	6.84798	-1.87697	Down	7.66004e-10	1.18307e-08
Unigene1457	309	9	40	5.10209	21.6077	2.08238	Up	1.21253e-05	8.74908e-05
Unigene1461	834	85	9	17.8532	1.80129	-3.30908	Down	9.97274e-18	3.07157e-16
Unigene1471	1707	40	14	4.10479	1.36899	-1.58419	Down	0.000178511	0.000967114
Unigene1473	1285	36	5	4.90754	0.649492	-2.91762	Down	2.01028e-07	2.12981e-06
Unigene1475	1104	34	10	5.39478	1.51195	-1.83515	Down	0.000131282	0.000738192
Unigene1480	726	16	69	3.86053	15.8642	2.03891	Up	1.16667e-08	1.52356e-07
Unigene1481	924	23	4	4.36034	0.722595	-2.59318	Down	0.000109309	0.000625409
Unigene149	1513	19	71	2.19978	7.83297	1.8322	Up	6.99644e-08	8.01249e-07
Unigene1500	1671	99	50	10.3782	4.9946	-1.05512	Down	1.49771e-05	0.000105767
Unigene1501	1216	25	4	3.60139	0.549077	-2.71347	Down	3.44196e-05	0.000224537
Unigene1503	1872	29	79	2.71366	7.04414	1.37618	Up	3.67858e-06	3.0059e-05
Unigene1510	669	6	57	1.57105	14.2218	3.17831	Up	3.12442e-11	5.65246e-10
Unigene1519	1190	4	24	0.588813	3.36644	2.51534	Up	0.000172088	0.000938543
Unigene152	819	6	55	1.28331	11.2095	3.12678	Up	9.8095e-11	1.67472e-09
Unigene1525	779	69	146	15.5159	31.284	1.01168	Up	7.63704e-07	7.2904e-06
Unigene1526	1508	105	34	12.197	3.76343	-1.6964	Down	1.374e-10	2.3141e-09
Unigene1529	1814	29	4	2.80043	0.368069	-2.9276	Down	3.23892e-06	2.68594e-05
Unigene1532	764	43	15	9.85914	3.27721	-1.58899	Down	9.74114e-05	0.000569782
Unigene1533	807	43	15	9.33381	3.10259	-1.58899	Down	9.74114e-05	0.000569625
Unigene1539	1425	34	2	4.17954	0.234273	-4.15708	Down	4.5592e-09	6.27437e-08
Unigene154	1710	88	30	9.01469	2.92841	-1.62216	Down	1.29466e-08	1.67525e-07
Unigene1542	1098	4	30	0.638148	4.56064	2.83727	Up	6.62354e-06	5.10193e-05
Unigene1544	377	0	19	0.001	8.41238	13.0383	Up	3.07238e-06	2.56689e-05
Unigene155	1614	14	95	1.51946	9.82487	2.69288	Up	2.33058e-15	6.04612e-14
Unigene1563	1315	124	36	16.5181	4.56966	-1.85389	Down	1.13026e-13	2.57907e-12
Unigene1568	3780	38	2	1.76099	0.0883171	-4.31755	Down	3.16516e-10	5.13123e-09
Unigene1569	1231	152	21	21.6297	2.84753	-2.92523	Down	2.36446e-27	1.16418e-25
Unigene1572	934	327	166	61.3289	29.6666	-1.04773	Down	4.4641e-15	1.13588e-13
Unigene1576	678	230	115	59.424	28.3123	-1.06962	Down	2.30358e-11	4.24711e-10
Unigene159	428	70	27	28.6496	10.53	-1.44401	Down	3.31328e-06	2.74331e-05
Unigene1590	699	49	17	12.2796	4.05956	-1.59687	Down	2.91794e-05	0.000193143
Unigene16	4847	659	132	23.8164	4.54577	-2.38936	Down	7.9328e-91	1.34674e-88
Unigene160	239	40	13	29.3174	9.0793	-1.69111	Down	8.60904e-05	0.000509745
Unigene1606	907	39	8	7.53219	1.47228	-2.35502	Down	1.49024e-06	1.33549e-05
Unigene1618	1940	15	265	1.35442	22.8008	4.07334	Up	6.04556e-58	6.35113e-56
Unigene164	879	83	26	16.5407	4.93732	-1.74422	Down	6.12642e-09	8.32322e-08
Unigene1643	1523	171	48	19.668	5.26076	-1.90251	Down	6.52586e-19	2.19122e-17
Unigene165	1947	84	41	7.55749	3.515	-1.10438	Down	3.53758e-05	0.000230279
Unigene1657	610	125	51	35.8959	13.9556	-1.36298	Down	2.47908e-09	3.56185e-08
Unigene1667	412	63	28	26.786	11.344	-1.23954	Down	8.80642e-05	0.000517963
Unigene1685	298	29	2	17.0469	1.12026	-3.9276	Down	1.23813e-07	1.3649e-06
Unigene1694	636	20	2	5.50855	0.524904	-3.39155	Down	4.1302e-05	0.000263679
Unigene1696	1173	129	54	19.2644	7.68427	-1.32596	Down	3.00676e-09	4.26799e-08
Unigene1698	922	63	15	11.9694	2.71561	-2.14001	Down	6.81046e-09	9.21127e-08
Unigene1700	764	15	0	3.43924	0.001	-11.7479	Down	2.06476e-05	0.000141754
Unigene1704	629	35	129	9.74724	34.2331	1.81233	Up	4.526e-13	9.81065e-12
Unigene1710	648	7	37	1.89229	9.53089	2.33248	Up	6.57412e-06	5.0657e-05
Unigene1727	396	38	12	16.8094	5.05816	-1.73258	Down	9.9903e-05	0.000579563
Unigene1735	316	79	34	43.7929	17.9597	-1.28594	Down	6.05872e-06	4.70615e-05
Unigene1740	1049	89	25	14.862	3.97806	-1.9015	Down	1.65845e-10	2.77336e-09
Unigene1741	379	15	64	6.93292	28.1869	2.02349	Up	4.67184e-08	5.52934e-07
Unigene1758	529	29	0	9.60299	0.001	-13.2293	Down	8.95322e-10	1.37479e-08
Unigene1785	881	102	35	20.281	6.6313	-1.61276	Down	1.05525e-09	1.60757e-08
Unigene1787	733	134	56	32.0232	12.7524	-1.32835	Down	1.41148e-09	2.1064e-08
Unigene1789	1051	71	172	11.8337	27.317	1.2069	Up	5.98576e-10	9.34686e-09
Unigene1791	317	95	20	52.4963	10.5312	-2.31755	Down	6.48824e-14	1.51138e-12
Unigene1812	375	136	70	63.529	31.1583	-1.0278	Down	6.67758e-07	6.43821e-06
Unigene1815	664	23	2	6.0677	0.502769	-3.59318	Down	6.10026e-06	4.72804e-05
Unigene1825	568	23	4	7.09322	1.17549	-2.59318	Down	0.000109309	0.00062524
Unigene1832	1835	37	91	3.53207	8.27775	1.22872	Up	5.23136e-06	4.11928e-05
Unigene1839	689	3	22	0.762722	5.32979	2.80485	Up	0.00014237	0.000796738
Unigene1842	760	26	5	5.99272	1.09815	-2.44813	Down	6.52822e-05	0.000398319
Unigene186	766	122	50	27.8994	10.8955	-1.3565	Down	4.38572e-09	6.05526e-08
Unigene1868	923	36	4	6.83227	0.723378	-3.23954	Down	4.5483e-08	5.4012e-07
Unigene1869	438	52	19	20.7966	7.2408	-1.52213	Down	3.18382e-05	0.000209241
Unigene1879	796	20	0	4.4013	0.001	-12.1037	Down	5.71078e-07	5.55146e-06
Unigene1884	808	8	35	1.73437	7.23042	2.05966	Up	4.99948e-05	0.000313146
Unigene190	1006	78	3	13.5819	0.497772	-4.77006	Down	5.92478e-21	2.22531e-19
Unigene1919	987	248	88	44.0148	14.8824	-1.56438	Down	1.08936e-20	3.99953e-19
Unigene192	1320	46	122	6.10447	15.4274	1.33756	Up	1.6869e-08	2.13462e-07
Unigene1920	566	173	53	53.5419	15.6303	-1.77633	Down	1.54264e-17	4.69674e-16
Unigene1921	517	205	45	69.4588	14.5288	-2.25725	Down	1.61068e-27	8.04241e-26
Unigene1940	223	23	66	18.067	49.4022	1.45121	Up	1.0943e-05	8.02427e-05
Unigene1946	754	120	43	27.8788	9.51928	-1.55024	Down	1.24741e-10	2.11264e-09
Unigene1949	201	58	15	50.5471	12.4567	-2.02071	Down	8.5185e-08	9.6206e-07
Unigene1950	623	4	26	1.1247	6.96614	2.63082	Up	5.9051e-05	0.00036481
Unigene1956	578	11	41	3.33372	11.8403	1.8285	Up	4.74924e-05	0.000298441
Unigene1959	650	30	7	8.08485	1.79759	-2.16915	Down	6.36288e-05	0.000389463
Unigene1982	1290	37	7	5.02431	0.905764	-2.47172	Down	1.4444e-06	1.2988e-05
Unigene1987	458	38	2	14.5339	0.728906	-4.31755	Down	3.16516e-10	5.13909e-09
Unigene1988	365	48	14	23.0363	6.40239	-1.84723	Down	4.61582e-06	3.69492e-05
Unigene201	2085	26	105	2.1844	8.40601	1.94419	Up	7.86782e-12	1.52897e-10
Unigene2014	470	70	190	26.0894	67.4781	1.37095	Up	6.72986e-13	1.44257e-11
Unigene2015	398	38	98	16.7249	41.1008	1.29716	Up	8.0919e-07	7.69347e-06
Unigene2021	1521	42	15	4.83709	1.64615	-1.55505	Down	0.000150305	0.000831282
Unigene2023	803	3	26	0.65444	5.40461	3.04586	Up	1.49935e-05	0.000105847
Unigene203	1211	66	21	9.54693	2.89456	-1.7217	Down	2.89966e-07	2.97696e-06
Unigene2035	580	29	5	8.75859	1.43896	-2.60567	Down	1.20096e-05	8.68928e-05
Unigene2037	672	11	41	2.86739	10.1841	1.8285	Up	4.74924e-05	0.00029853
Unigene2061	1517	71	23	8.19855	2.53075	-1.6958	Down	1.39059e-07	1.51331e-06
Unigene2064	207	41	155	34.6959	124.988	1.84895	Up	8.28064e-16	2.22154e-14
Unigene2067	590	102	20	30.2839	5.65829	-2.42012	Down	1.50761e-15	3.94976e-14
Unigene2073	262	54	17	36.1041	10.8306	-1.73704	Down	3.12746e-06	2.60675e-05
Unigene2078	1319	20	123	2.65613	15.5656	2.55097	Up	1.92067e-18	6.2132e-17
Unigene2089	466	40	92	15.0362	32.954	1.13202	Up	1.77062e-05	0.000123397
Unigene2093	847	42	2	8.6862	0.394143	-4.46194	Down	2.15676e-11	3.99377e-10
Unigene2095	678	5	37	1.29183	9.10917	2.81791	Up	5.5102e-07	5.39603e-06
Unigene2096	1148	8	51	1.22071	7.41541	2.60281	Up	1.49134e-08	1.91224e-07
Unigene2112	868	64	17	12.9159	3.26916	-1.98216	Down	2.70422e-08	3.3306e-07
Unigene2116	286	3	32	1.83747	18.6763	3.34542	Up	4.65782e-07	4.63402e-06
Unigene2122	576	100	44	30.4118	12.7508	-1.25404	Down	5.84126e-07	5.66015e-06
Unigene213	1101	69	25	10.9781	3.79018	-1.53429	Down	1.37028e-06	1.23844e-05
Unigene215	1225	88	24	12.5838	3.27026	-1.94409	Down	1.12775e-10	1.91151e-09
Unigene2157	533	33	88	10.8455	27.5589	1.34542	Up	1.54721e-06	1.38188e-05
Unigene2166	556	69	30	21.7389	9.00644	-1.27125	Down	2.8166e-05	0.000186901
Unigene2167	597	81	22	23.767	6.15113	-1.95004	Down	5.7653e-10	9.00924e-09
Unigene2179	431	14	0	5.69003	0.001	-12.4742	Down	4.2316e-05	0.000268939
Unigene218	979	27	3	4.83109	0.5115	-3.23954	Down	2.50796e-06	2.12971e-05
Unigene2188	874	14	48	2.80595	9.1672	1.70799	Up	2.58656e-05	0.000172554
Unigene22	366	14	0	6.70056	0.001	-12.7101	Down	4.2316e-05	0.000269585
Unigene220	1015	40	8	6.90332	1.31562	-2.39155	Down	8.64674e-07	8.16611e-06
Unigene2205	1002	2	25	0.349644	4.16466	3.57424	Up	5.3866e-06	4.23524e-05
Unigene221	738	50	12	11.868	2.71414	-2.12851	Down	2.821e-07	2.91169e-06
Unigene2218	479	35	11	12.7996	3.83322	-1.73947	Down	0.000183449	0.000990577
Unigene2219	620	43	13	12.149	3.49992	-1.79544	Down	2.15534e-05	0.000146927
Unigene2224	259	23	86	15.5558	55.425	1.83308	Up	2.787e-09	3.98001e-08
Unigene2225	210	99	10	82.581	7.94854	-3.37705	Down	8.79914e-21	3.26445e-19
Unigene2239	668	28	3	7.34253	0.749638	-3.29201	Down	1.34579e-06	1.21891e-05
Unigene2245	498	89	24	31.3058	8.04431	-1.96039	Down	6.94536e-11	1.2012e-09
Unigene2246	431	44	7	17.883	2.71099	-2.7217	Down	2.7244e-08	3.35156e-07
Unigene225	522	681	66	228.529	21.1048	-3.43674	Down	1.91114e-136	4.8863e-134
Unigene2267	649	38	10	10.2566	2.57195	-1.99562	Down	1.85675e-05	0.000129102
Unigene2282	438	27	6	10.7983	2.28657	-2.23954	Down	0.000112389	0.000640612
Unigene2291	1319	57	10	7.56997	1.2655	-2.58058	Down	7.206e-10	1.11457e-08
Unigene2295	486	17	1	6.12741	0.343456	-4.15708	Down	5.0226e-05	0.000313761
Unigene23	2878	34	97	2.06944	5.62585	1.44283	Up	1.02833e-07	1.14975e-06
Unigene2322	799	70	18	15.3467	3.76039	-2.02898	Down	3.46634e-09	4.90068e-08
Unigene2334	864	100	44	20.2745	8.50053	-1.25404	Down	5.84126e-07	5.66274e-06
Unigene2335	1477	771	367	91.4404	41.4756	-1.14057	Down	4.0819e-38	2.8033e-36
Unigene234	1926	119	47	10.8232	4.07332	-1.40985	Down	2.39152e-09	3.45006e-08
Unigene2351	455	180	58	69.2987	21.2776	-1.70349	Down	3.0796e-17	9.10198e-16
Unigene2358	764	262	128	60.072	27.9656	-1.10304	Down	2.52878e-13	5.63689e-12
Unigene2359	337	315	113	163.736	55.97	-1.54865	Down	1.66831e-25	7.66301e-24
Unigene2382	533	73	22	23.9916	6.88973	-1.80001	Down	2.57052e-08	3.17515e-07
Unigene2388	464	36	3	13.5909	1.07922	-3.65458	Down	8.43872e-09	1.12275e-07
Unigene2389	508	59	15	20.3448	4.92872	-2.04537	Down	5.1708e-08	6.08594e-07
Unigene239	1006	29	92	5.04968	15.265	1.59596	Up	2.4049e-08	2.98621e-07
Unigene2403	1090	47	10	7.55328	1.53137	-2.30228	Down	1.75557e-07	1.87494e-06
Unigene2420	732	3	30	0.717917	6.84096	3.25231	Up	1.49762e-06	1.33984e-05
Unigene2425	673	61	28	15.8774	6.94464	-1.193	Down	0.000181729	0.000981539
Unigene2433	293	39	13	23.3164	7.40598	-1.65458	Down	0.000135197	0.000758397
Unigene2440	585	7	37	2.09607	10.5573	2.33248	Up	6.57412e-06	5.06754e-05
Unigene2446	1000	2413	991	422.689	165.417	-1.35349	Down	1.46935e-150	4.15747e-148
Unigene2458	486	57	15	20.5448	5.15183	-1.99562	Down	1.39887e-07	1.52155e-06
Unigene246	1230	104	30	14.8113	4.07121	-1.86317	Down	9.2322e-12	1.78268e-10
Unigene2471	1346	94	25	12.2334	3.10029	-1.98035	Down	1.48262e-11	2.79668e-10
Unigene2475	1079	12	46	1.94816	7.11612	1.86898	Up	1.19035e-05	8.61838e-05
Unigene2480	336	49	2	25.5459	0.993568	-4.68433	Down	1.89098e-13	4.2464e-12
Unigene2481	353	36	2	17.8645	0.945719	-4.23954	Down	1.20436e-09	1.81647e-08
Unigene2482	321	12	0	6.54848	0.001	-12.6769	Down	0.000177736	0.000965625
Unigene2483	255	20	3	13.739	1.96376	-2.80658	Down	0.000177096	0.00096437
Unigene2484	975	149	5	26.7698	0.855997	-4.96686	Down	9.12858e-40	6.5667e-38
Unigene2485	844	163	9	33.8306	1.77995	-4.24842	Down	1.23191e-39	8.80216e-38
Unigene252	1378	13	45	1.65256	5.45092	1.72179	Up	4.2507e-05	0.000269991
Unigene2522	846	55	2	11.3882	0.394609	-4.85098	Down	3.16884e-15	8.12149e-14
Unigene2525	695	91	42	22.9362	10.0872	-1.1851	Down	5.19902e-06	4.09686e-05
Unigene253	966	39	12	7.07215	2.07353	-1.77006	Down	6.28198e-05	0.000384733
Unigene2542	658	40	8	10.6487	2.02942	-2.39155	Down	8.64674e-07	8.16248e-06
Unigene2560	892	100	34	19.6381	6.3624	-1.62601	Down	1.23234e-09	1.85209e-08
Unigene2565	555	363	175	114.572	52.6322	-1.12223	Down	2.388e-18	7.65495e-17
Unigene2575	804	191	67	41.6142	13.91	-1.58096	Down	1.66021e-16	4.69125e-15
Unigene2577	520	58	20	19.5384	6.41998	-1.60567	Down	4.84044e-06	3.84283e-05
Unigene2595	782	55	16	12.3203	3.41523	-1.85098	Down	8.79286e-07	8.26365e-06
Unigene2600	451	38	11	14.7595	4.07121	-1.85811	Down	4.45234e-05	0.000282039
Unigene2601	1268	65	11	8.97962	1.44804	-2.63255	Down	2.7099e-11	4.95321e-10
Unigene2613	830	45	191	9.49726	38.4116	2.01596	Up	2.71726e-21	1.04651e-19
Unigene2623	595	0	13	0.001	3.64698	11.8325	Up	0.000170428	0.000930688
Unigene2638	930	98	34	18.459	6.10243	-1.59687	Down	2.91562e-09	4.14694e-08
Unigene2640	1475	269	116	31.9466	13.1272	-1.2831	Down	6.15744e-17	1.77778e-15
Unigene265	6453	278	114	7.54653	2.94883	-1.35567	Down	7.25736e-19	2.41771e-17
Unigene2657	2747	370	805	23.5943	48.9152	1.05185	Up	2.82074e-33	1.62219e-31
Unigene2660	308	32	9	18.1997	4.87752	-1.89969	Down	0.00014808	0.000820256
Unigene2669	1042	8	45	1.34489	7.20861	2.42223	Up	3.44146e-07	3.50102e-06
Unigene2683	862	24	4	4.87717	0.774568	-2.65458	Down	6.1487e-05	0.000378207
Unigene2684	787	7	47	1.55807	9.9685	2.67762	Up	3.49072e-08	4.19935e-07
Unigene2686	498	54	7	18.9945	2.34626	-3.01715	Down	7.44788e-11	1.28393e-09
Unigene2687	1229	37	4	5.27368	0.543269	-3.27907	Down	2.44634e-08	3.03058e-07
Unigene2688	976	132	43	23.6913	7.35403	-1.68775	Down	7.13496e-13	1.52478e-11
Unigene2692	822	328	40	69.8982	8.1226	-3.10524	Down	1.03718e-60	1.17701e-58
Unigene2701	348	40	5	20.1347	2.39827	-3.06962	Down	1.81301e-08	2.28331e-07
Unigene2709	305	40	96	22.9733	52.5386	1.19342	Up	4.79042e-06	3.81168e-05
Unigene2710	1162	46	17	6.93451	2.44202	-1.50572	Down	0.000105537	0.000608255
Unigene2723	743	7	44	1.65034	9.88486	2.58246	Up	1.73265e-07	1.85607e-06
Unigene273	1048	95	45	15.8791	7.16734	-1.14762	Down	5.66512e-06	4.43942e-05
Unigene2737	914	20	70	3.83308	12.7838	1.73774	Up	2.45918e-07	2.56949e-06
Unigene274	5307	625	280	20.6298	8.80675	-1.22805	Down	6.65406e-35	4.05764e-33
Unigene2749	701	13	50	3.24855	11.9058	1.8738	Up	4.68976e-06	3.74141e-05
Unigene2762	362	70	202	33.873	93.1429	1.45931	Up	8.05992e-15	1.99813e-13
Unigene2776	426	123	41	50.5778	16.065	-1.65458	Down	8.5611e-12	1.65762e-10
Unigene2777	591	15	0	4.44598	0.001	-12.1183	Down	2.06476e-05	0.000141663
Unigene278	1146	48	144	7.33704	20.9742	1.51534	Up	1.62587e-11	3.04793e-10
Unigene2785	622	17	65	4.78765	17.4433	1.86529	Up	1.81254e-07	1.93189e-06
Unigene279	3444	248	90	12.614	4.36201	-1.53196	Down	4.1326e-20	1.47144e-18
Unigene280	959	147	31	26.8511	5.39573	-2.31509	Down	9.72882e-21	3.60306e-19
Unigene2801	385	20	1	9.09983	0.433557	-4.39155	Down	6.71204e-06	5.15886e-05
Unigene2803	680	63	20	16.2291	4.90939	-1.72497	Down	5.24748e-07	5.17938e-06
Unigene2818	1247	55	16	7.7261	2.14171	-1.85098	Down	8.79286e-07	8.25999e-06
Unigene2837	1334	232	106	30.4647	13.2635	-1.19968	Down	1.78228e-13	4.00655e-12
Unigene2852	780	78	39	17.5172	8.34597	-1.06962	Down	0.000103599	0.000599205
Unigene2857	252	47	15	32.6709	9.93568	-1.71732	Down	1.63435e-05	0.000114426
Unigene2858	969	19	1	3.43474	0.172259	-4.31755	Down	1.31566e-05	9.3879e-05
Unigene2861	402	175	42	76.2564	17.4393	-2.12851	Down	3.86132e-22	1.55191e-20
Unigene2868	394	37	10	16.4501	4.23653	-1.95714	Down	3.05092e-05	0.000201129
Unigene288	2917	242	91	14.5326	5.20729	-1.48069	Down	9.05874e-19	2.99899e-17
Unigene2885	944	105	45	19.4841	7.95696	-1.29201	Down	1.59503e-07	1.71906e-06
Unigene2886	1174	136	55	20.2925	7.8199	-1.37572	Down	3.71352e-10	5.98819e-09
Unigene2889	575	44	6	13.4044	1.74177	-2.94409	Down	6.99862e-09	9.45371e-08
Unigene2894	2057	731	266	62.2511	21.5851	-1.52806	Down	6.23544e-56	6.18328e-54
Unigene2895	986	331	112	58.8051	18.9604	-1.63295	Down	9.90426e-29	5.05236e-27
Unigene290	919	49	18	9.33995	3.26937	-1.5144	Down	5.79258e-05	0.000358485
Unigene2914	687	46	17	11.7291	4.13047	-1.50572	Down	0.000105537	0.000608751
Unigene2916	642	170	70	46.385	18.1999	-1.34973	Down	4.93168e-12	9.75351e-11
Unigene293	824	20	56	4.25174	11.344	1.41581	Up	7.15636e-05	0.000433281
Unigene2939	453	27	6	10.4407	2.21085	-2.23954	Down	0.000112389	0.00064044
Unigene2995	603	2	20	0.581001	5.5363	3.25231	Up	0.000104218	0.000602128
Unigene300	1108	128	37	20.2364	5.57402	-1.86017	Down	3.97536e-14	9.37346e-13
Unigene3002	1295	62	21	8.3866	2.7068	-1.6315	Down	1.72313e-06	1.51414e-05
Unigene3017	711	37	12	9.11583	2.81721	-1.69411	Down	0.00015802	0.000870773
Unigene3033	1564	46	124	5.15211	13.234	1.36102	Up	8.21728e-09	1.09466e-07
Unigene3050	743	40	6	9.43051	1.34794	-2.80658	Down	7.45614e-08	8.50224e-07
Unigene3053	490	43	12	15.3722	4.08782	-1.91092	Down	9.34336e-06	6.95947e-05
Unigene3054	742	62	22	14.637	4.94909	-1.56438	Down	3.48038e-06	2.85825e-05
Unigene3060	600	68	26	19.8528	7.23317	-1.45664	Down	3.97502e-06	3.227e-05
Unigene3067	1076	27	2	4.39557	0.310259	-3.82451	Down	4.5801e-07	4.56097e-06
Unigene3068	737	25	0	5.94205	0.001	-12.5367	Down	1.5795e-08	2.01555e-07
Unigene3069	1280	45	6	6.15838	0.782435	-2.97651	Down	3.84934e-09	5.3425e-08
Unigene307	1875	31	84	2.89617	7.47799	1.3685	Up	1.9887e-06	1.72677e-05
Unigene3071	1017	32	3	5.5118	0.492388	-3.48466	Down	1.08562e-07	1.21125e-06
Unigene3072	1005	56	7	9.76081	1.16262	-3.06962	Down	2.22994e-11	4.12209e-10
Unigene3076	1213	28	0	4.04354	0.001	-11.9814	Down	1.83491e-09	2.7116e-08
Unigene3078	845	25	2	5.1826	0.395076	-3.71347	Down	1.67977e-06	1.48218e-05
Unigene3079	453	21	0	8.12054	0.001	-12.9874	Down	2.7865e-07	2.8845e-06
Unigene3080	1147	35	2	5.34526	0.291054	-4.1989	Down	2.34484e-09	3.39195e-08
Unigene3081	1290	41	0	5.56747	0.001	-12.4428	Down	1.63065e-13	3.70096e-12
Unigene3082	412	22	0	9.35383	0.001	-13.1913	Down	1.35964e-07	1.48497e-06
Unigene3083	1620	53	10	5.73093	1.03037	-2.47561	Down	6.71192e-09	9.08378e-08
Unigene3084	872	42	0	8.43717	0.001	-13.0425	Down	7.95654e-14	1.83728e-12
Unigene3085	328	24	0	12.8174	0.001	-13.6458	Down	3.23708e-08	3.93212e-07
Unigene3086	1146	40	8	6.1142	1.16523	-2.39155	Down	8.64674e-07	8.15885e-06
Unigene3087	450	24	0	9.34249	0.001	-13.1896	Down	3.23708e-08	3.92762e-07
Unigene3088	928	25	0	4.71907	0.001	-12.2043	Down	1.5795e-08	2.01676e-07
Unigene3089	650	20	2	5.3899	0.513598	-3.39155	Down	4.1302e-05	0.000263997
Unigene3092	643	26	3	7.08315	0.778784	-3.1851	Down	4.65924e-06	3.72406e-05
Unigene310	1041	61	27	10.2646	4.32932	-1.24547	Down	0.000107814	0.000619699
Unigene3102	1674	70	30	7.32498	2.99139	-1.29201	Down	1.93857e-05	0.000134045
Unigene3109	531	13	0	4.28857	0.001	-12.0663	Down	8.67242e-05	0.000512925
Unigene3113	707	23	0	5.69866	0.001	-12.4764	Down	6.63422e-08	7.63889e-07
Unigene3115	570	23	4	7.06833	1.17136	-2.59318	Down	0.000109309	0.000624231
Unigene3118	214	171	57	139.974	44.4598	-1.65458	Down	7.65236e-16	2.06341e-14
Unigene312	2449	656	206	46.9223	14.0406	-1.74067	Down	2.0597e-60	2.30047e-58
Unigene3131	1154	135	51	20.4924	7.37685	-1.47401	Down	4.82546e-11	8.55481e-10
Unigene3137	882	25	2	4.96519	0.378502	-3.71347	Down	1.67977e-06	1.48156e-05
Unigene3138	1754	36	6	3.59532	0.57099	-2.65458	Down	7.58572e-07	7.2512e-06
Unigene314	1947	57	140	5.12829	12.0024	1.22677	Up	1.56848e-08	2.00511e-07
Unigene3140	885	50	15	9.89671	2.82914	-1.80658	Down	4.0833e-06	3.30353e-05
Unigene3146	314	24	0	13.3889	0.001	-13.7088	Down	3.23708e-08	3.94114e-07
Unigene3147	678	18	1	4.65058	0.246194	-4.23954	Down	2.57354e-05	0.000171793
Unigene3148	500	20	0	7.00687	0.001	-12.7746	Down	5.71078e-07	5.57188e-06
Unigene3149	469	23	2	8.59051	0.71181	-3.59318	Down	6.10026e-06	4.71942e-05
Unigene3150	638	37	4	10.1589	1.04652	-3.27907	Down	2.44634e-08	3.02704e-07
Unigene3151	645	28	0	7.60436	0.001	-12.8926	Down	1.83491e-09	2.70595e-08
Unigene3153	233	94	26	70.6701	18.6262	-1.92377	Down	3.57906e-11	6.42565e-10
Unigene3156	396	38	7	16.8094	2.9506	-2.51019	Down	8.27326e-07	7.84832e-06
Unigene316	626	27	67	7.55533	17.8652	1.24158	Up	8.38812e-05	0.000497914
Unigene3163	397	18	1	7.9423	0.420452	-4.23954	Down	2.57354e-05	0.000171956
Unigene3166	601	99	43	28.8552	11.9427	-1.27271	Down	4.93258e-07	4.89132e-06
Unigene3168	246	76	17	54.1181	11.5351	-2.23008	Down	6.11082e-11	1.0638e-09
Unigene3170	1536	58	122	6.61456	13.2579	1.00314	Up	7.2765e-06	5.53854e-05
Unigene3173	1037	23	4	3.8852	0.643855	-2.59318	Down	0.000109309	0.000626253
Unigene3179	597	21	3	6.16182	0.838791	-2.87697	Down	9.76276e-05	0.00056979
Unigene3182	1225	38	9	5.4339	1.22635	-2.14762	Down	7.18828e-06	5.48517e-05
Unigene3185	659	18	2	4.78466	0.506584	-3.23954	Down	0.000145234	0.000805965
Unigene3188	684	28	0	7.17077	0.001	-12.8079	Down	1.83491e-09	2.70407e-08
Unigene319	238	579	244	426.153	171.127	-1.3163	Down	5.54862e-36	3.50438e-34
Unigene3190	307	56	8	31.9532	4.34969	-2.87697	Down	9.44832e-11	1.61566e-09
Unigene3192	1184	28	3	4.14258	0.422938	-3.29201	Down	1.34579e-06	1.21787e-05
Unigene3199	790	41	0	9.09119	0.001	-13.1503	Down	1.63065e-13	3.697e-12
Unigene3200	755	29	3	6.72845	0.663256	-3.34264	Down	7.20062e-07	6.90485e-06
Unigene3207	560	13	64	4.06649	19.0765	2.22994	Up	6.26872e-09	8.50566e-08
Unigene3212	435	110	242	44.2963	92.8609	1.06789	Up	2.6932e-11	4.92693e-10
Unigene3214	665	25	5	6.5854	1.25503	-2.39155	Down	0.000113663	0.000645969
Unigene3220	459	13	0	4.96129	0.001	-12.2765	Down	8.67242e-05	0.000512782
Unigene3224	1142	35	6	5.36866	0.876985	-2.61394	Down	1.34368e-06	1.22012e-05
Unigene3226	2122	85	2	7.01678	0.157323	-5.47901	Down	3.24748e-24	1.42092e-22
Unigene3227	1225	15	0	2.14496	0.001	-11.0667	Down	2.06476e-05	0.00014203
Unigene3243	451	26	5	10.0986	1.85055	-2.44813	Down	6.52822e-05	0.000398205
Unigene325	1323	2	21	0.26481	2.64951	3.3227	Up	5.79788e-05	0.000358603
Unigene3251	322	62	10	33.7287	5.18383	-2.70189	Down	4.19894e-11	7.50048e-10
Unigene3254	2290	101	25	7.72592	1.82226	-2.08397	Down	4.6246e-13	1.00039e-11
Unigene3255	1519	84	16	9.68692	1.7582	-2.46194	Down	2.8083e-13	6.24031e-12
Unigene326	1160	5	49	0.755051	7.05091	3.22316	Up	6.2572e-10	9.74204e-09
Unigene3262	1193	55	17	8.07581	2.37857	-1.76352	Down	1.97625e-06	1.71666e-05
Unigene3265	799	23	4	5.04249	0.835642	-2.59318	Down	0.000109309	0.000626422
Unigene3266	714	18	2	4.41609	0.467561	-3.23954	Down	0.000145234	0.000810842
Unigene3269	805	26	4	5.65772	0.829413	-2.77006	Down	1.91805e-05	0.000132929
Unigene327	588	149	63	44.3888	17.8842	-1.31151	Down	2.56228e-10	4.20202e-09
Unigene3270	880	23	0	4.57835	0.001	-12.1606	Down	6.63422e-08	7.66384e-07
Unigene3272	2470	112	22	7.94301	1.48673	-2.41754	Down	6.44158e-17	1.85729e-15
Unigene3275	940	25	1	4.65882	0.177574	-4.71347	Down	2.26084e-07	2.37394e-06
Unigene3277	684	20	0	5.12198	0.001	-12.3225	Down	5.71078e-07	5.54892e-06
Unigene3278	787	18	2	4.00647	0.424192	-3.23954	Down	0.000145234	0.000810629
Unigene3279	522	16	0	5.36925	0.001	-12.3905	Down	1.00748e-05	7.44935e-05
Unigene3299	1951	60	25	5.38714	2.1389	-1.33265	Down	5.18572e-05	0.000322905
Unigene3300	660	25	0	6.63529	0.001	-12.6959	Down	1.5795e-08	2.00951e-07
Unigene3301	288	19	1	11.5565	0.579581	-4.31755	Down	1.31566e-05	9.37844e-05
Unigene3302	1372	28	0	3.57493	0.001	-11.8037	Down	1.83491e-09	2.71539e-08
Unigene3304	1060	27	0	4.46192	0.001	-12.1234	Down	3.76054e-09	5.26401e-08
Unigene3306	793	37	12	8.17321	2.52589	-1.69411	Down	0.00015802	0.000870095
Unigene3308	770	51	11	11.6023	2.38456	-2.28261	Down	6.04004e-08	7.03875e-07
Unigene3310	1306	86	41	11.535	5.2402	-1.13833	Down	1.7991e-05	0.000125258
Unigene3313	877	48	11	9.58751	2.09363	-2.19515	Down	2.9341e-07	3.0065e-06
Unigene3314	594	65	23	19.1686	6.46321	-1.56842	Down	1.92099e-06	1.67208e-05
Unigene3315	612	13	0	3.72097	0.001	-11.8615	Down	8.67242e-05	0.000512069
Unigene3322	545	19	1	6.10691	0.306274	-4.31755	Down	1.31566e-05	9.39738e-05
Unigene3331	253	19	0	13.1552	0.001	-13.6833	Down	1.17039e-06	1.07799e-05
Unigene3336	301	41	8	23.8606	4.4364	-2.42717	Down	4.99878e-07	4.94541e-06
Unigene3344	733	22	2	5.25754	0.455442	-3.52905	Down	1.15769e-05	8.42789e-05
Unigene3346	774	29	7	6.56328	1.50961	-2.12024	Down	0.0001072	0.000617006
Unigene3348	666	27	3	7.10156	0.751889	-3.23954	Down	2.50796e-06	2.13141e-05
Unigene3349	629	27	0	7.5193	0.001	-12.8764	Down	3.76054e-09	5.26054e-08
Unigene3350	735	19	0	4.52825	0.001	-12.1447	Down	1.17039e-06	1.07519e-05
Unigene3371	439	79	18	31.5229	6.84408	-2.20347	Down	3.57e-11	6.42025e-10
Unigene338	900	66	24	12.8459	4.45118	-1.52905	Down	2.47706e-06	2.10853e-05
Unigene3380	1265	32	6	4.43122	0.791713	-2.48466	Down	7.30228e-06	5.55617e-05
Unigene3386	621	18	0	5.07744	0.001	-12.3099	Down	2.39864e-06	2.05331e-05
Unigene3387	1013	62	8	10.7213	1.31822	-3.02381	Down	2.65176e-12	5.39013e-11
Unigene3388	1585	26	2	2.87348	0.210624	-3.77006	Down	8.78134e-07	8.26381e-06
Unigene3389	678	23	0	5.9424	0.001	-12.5368	Down	6.63422e-08	7.67638e-07
Unigene3390	782	31	2	6.94415	0.426904	-4.02381	Down	3.32174e-08	4.01427e-07
Unigene3398	1732	65	8	6.574	0.77099	-3.09199	Down	4.33874e-13	9.41436e-12
Unigene34	2746	113	18	7.20845	1.09415	-2.71987	Down	2.80876e-19	9.6604e-18
Unigene340	481	82	22	29.863	7.63457	-1.96774	Down	3.5452e-10	5.72983e-09
Unigene3404	202	46	6	39.8906	4.958	-3.00822	Down	2.11224e-09	3.07645e-08
Unigene3409	1271	61	25	8.40714	3.28323	-1.3565	Down	3.51916e-05	0.000229221
Unigene341	1074	28	2	4.56686	0.310837	-3.87697	Down	2.38372e-07	2.49556e-06
Unigene3414	1551	43	6	4.85647	0.645723	-2.91092	Down	1.26935e-08	1.6435e-07
Unigene3415	593	26	4	7.68038	1.12593	-2.77006	Down	1.91805e-05	0.000133059
Unigene3417	521	66	11	22.1907	3.52421	-2.65458	Down	1.53535e-11	2.88845e-10
Unigene342	1210	404	210	58.4871	28.9695	-1.01358	Down	2.1964e-17	6.62071e-16
Unigene3421	467	55	0	20.6305	0.001	-14.3325	Down	7.07082e-18	2.19371e-16
Unigene3422	1023	34	4	5.82194	0.652666	-3.15708	Down	1.56065e-07	1.68714e-06
Unigene3431	234	39	2	29.1953	1.42666	-4.35502	Down	1.61974e-10	2.71077e-09
Unigene3432	316	32	0	17.7389	0.001	-14.1146	Down	1.0401e-10	1.76575e-09
Unigene3433	378	63	0	29.1953	0.001	-14.8334	Down	2.2719e-20	8.17152e-19
Unigene3434	244	65	0	46.6646	0.001	-15.51	Down	5.40902e-21	2.04243e-19
Unigene3435	456	175	4	67.226	1.46421	-5.52083	Down	8.43852e-49	7.43045e-47
Unigene3436	438	48	0	19.1969	0.001	-14.2286	Down	1.07378e-15	2.8519e-14
Unigene3437	1096	58	2	9.27004	0.304597	-4.9276	Down	4.06864e-16	1.12131e-14
Unigene3438	275	22	1	14.0137	0.60698	-4.52905	Down	1.73727e-06	1.52594e-05
Unigene3439	571	37	2	11.3509	0.584656	-4.27907	Down	6.1779e-10	9.63271e-09
Unigene3440	212	22	0	18.1782	0.001	-14.1499	Down	1.35964e-07	1.4888e-06
Unigene3441	596	25	1	7.34781	0.280066	-4.71347	Down	2.26084e-07	2.37276e-06
Unigene3442	520	20	0	6.73738	0.001	-12.718	Down	5.71078e-07	5.56165e-06
Unigene3443	396	18	1	7.96235	0.421514	-4.23954	Down	2.57354e-05	0.000172064
Unigene3444	1733	19	0	1.92052	0.001	-10.9073	Down	1.17039e-06	1.07565e-05
Unigene3446	900	28	7	5.44979	1.29826	-2.06962	Down	0.000179604	0.000971792
Unigene3447	869	37	10	7.45841	1.92082	-1.95714	Down	3.05092e-05	0.000201317
Unigene3455	2397	117	32	8.55031	2.22838	-1.93998	Down	1.04493e-13	2.39466e-12
Unigene3457	565	18	2	5.58069	0.590865	-3.23954	Down	0.000145234	0.000807655
Unigene3460	335	21	2	10.9809	0.996534	-3.46194	Down	2.1903e-05	0.000148737
Unigene347	1728	59	26	5.98098	2.51152	-1.25182	Down	0.000131991	0.000741588
Unigene3477	357	17	1	8.34151	0.467561	-4.15708	Down	5.0226e-05	0.000313669
Unigene3481	390	82	20	36.831	8.55997	-2.10524	Down	5.55754e-11	9.75488e-10
Unigene349	923	133	21	25.2414	3.79773	-2.73258	Down	1.51043e-22	6.17587e-21
Unigene3491	435	24	2	9.66465	0.767446	-3.65458	Down	3.20532e-06	2.66119e-05
Unigene3501	1221	97	13	13.9162	1.77719	-2.96909	Down	3.2877e-18	1.04444e-16
Unigene3502	1104	26	0	4.12542	0.001	-12.0103	Down	7.70698e-09	1.03056e-07
Unigene3505	762	26	5	5.97699	1.09527	-2.44813	Down	6.52822e-05	0.000398548
Unigene3506	832	40	11	8.42172	2.20687	-1.93211	Down	1.68828e-05	0.000117852
Unigene351	878	29	4	5.78586	0.760453	-2.9276	Down	3.23892e-06	2.68279e-05
Unigene3510	899	29	3	5.6507	0.557017	-3.34264	Down	7.20062e-07	6.90797e-06
Unigene3511	1486	52	11	6.12983	1.23561	-2.31063	Down	3.54366e-08	4.25339e-07
Unigene3512	466	21	3	7.89401	1.07459	-2.87697	Down	9.76276e-05	0.000569476
Unigene3517	1367	53	13	6.79159	1.58738	-2.0971	Down	1.60668e-07	1.72985e-06
Unigene3518	655	24	3	6.41851	0.764516	-3.06962	Down	1.59183e-05	0.000111855
Unigene3519	663	28	1	7.3979	0.251764	-4.87697	Down	2.9083e-08	3.55718e-07
Unigene3529	998	42	15	7.37196	2.50881	-1.55505	Down	0.000150305	0.000831066
Unigene353	782	29	74	6.49614	15.7954	1.28185	Up	2.23084e-05	0.000150527
Unigene3533	410	18	1	7.69047	0.407121	-4.23954	Down	2.57354e-05	0.000172172
Unigene3542	1647	131	65	13.9329	6.58759	-1.08067	Down	3.7321e-07	3.78761e-06
Unigene3549	763	22	3	5.05082	0.656302	-2.94409	Down	5.35644e-05	0.000332755
Unigene3550	330	19	1	10.0856	0.505816	-4.31755	Down	1.31566e-05	9.39422e-05
Unigene3553	711	37	10	9.11583	2.34767	-1.95714	Down	3.05092e-05	0.000201192
Unigene3555	1146	38	6	5.80849	0.873924	-2.73258	Down	2.39322e-07	2.5018e-06
Unigene3556	1236	50	18	7.08624	2.43087	-1.54355	Down	3.79068e-05	0.000245026
Unigene3559	842	35	4	7.28149	0.792966	-3.1989	Down	8.43588e-08	9.54762e-07
Unigene3564	504	31	2	10.7745	0.662379	-4.02381	Down	3.32174e-08	4.00971e-07
Unigene3568	273	23	4	14.7581	2.44571	-2.59318	Down	0.000109309	0.000624735
Unigene3569	815	33	7	7.09284	1.43366	-2.30666	Down	1.2904e-05	9.23558e-05
Unigene3570	661	26	4	6.89027	1.0101	-2.77006	Down	1.91805e-05	0.000132799
Unigene3572	661	21	2	5.56521	0.505051	-3.46194	Down	2.1903e-05	0.00014888
Unigene3573	669	25	3	6.54603	0.748518	-3.12851	Down	8.6273e-06	6.45785e-05
Unigene3574	1650	48	14	5.09591	1.41629	-1.84723	Down	4.61582e-06	3.69631e-05
Unigene3578	505	102	44	35.3812	14.5435	-1.28261	Down	2.80598e-07	2.8976e-06
Unigene3579	755	23	0	5.33636	0.001	-12.3816	Down	6.63422e-08	7.62235e-07
Unigene3583	988	47	14	8.33307	2.36525	-1.81685	Down	7.40812e-06	5.61657e-05
Unigene359	3590	214	70	10.442	3.2547	-1.6818	Down	7.07184e-20	2.49288e-18
Unigene3591	1094	43	8	6.88518	1.22062	-2.49588	Down	1.65345e-07	1.7757e-06
Unigene3593	980	31	6	5.54115	1.02196	-2.43885	Down	1.27345e-05	9.1328e-05
Unigene3594	831	21	2	4.42672	0.401731	-3.46194	Down	2.1903e-05	0.000148785
Unigene3596	662	31	4	8.20291	1.00858	-3.02381	Down	9.7184e-07	9.04933e-06
Unigene360	625	25	2	7.00687	0.534142	-3.71347	Down	1.67977e-06	1.48033e-05
Unigene3603	909	35	8	6.74479	1.46904	-2.1989	Down	1.26349e-05	9.08592e-05
Unigene3606	483	27	5	9.79221	1.72794	-2.50258	Down	3.73036e-05	0.000242012
Unigene3610	618	40	12	11.338	3.24115	-1.80658	Down	3.92972e-05	0.000252399
Unigene3611	1965	52	8	4.63559	0.67957	-2.77006	Down	9.82974e-10	1.50178e-08
Unigene3612	2910	57	7	3.4312	0.401524	-3.09515	Down	1.21683e-11	2.31798e-10
Unigene3613	230	23	0	17.5172	0.001	-14.0965	Down	6.63422e-08	7.65551e-07
Unigene3617	612	116	55	33.2025	15.0009	-1.14624	Down	5.34094e-07	5.23995e-06
Unigene3627	1122	26	3	4.05924	0.446309	-3.1851	Down	4.65924e-06	3.72266e-05
Unigene3628	1420	66	18	8.14179	2.11588	-1.94409	Down	2.4765e-08	3.06079e-07
Unigene3633	701	26	4	6.4971	0.952465	-2.77006	Down	1.91805e-05	0.000133016
Unigene3635	920	22	3	4.18889	0.544302	-2.94409	Down	5.35644e-05	0.000332657
Unigene3636	724	20	3	4.839	0.691655	-2.80658	Down	0.000177096	0.000963628
Unigene3649	1741	31	0	3.11908	0.001	-11.6069	Down	2.13162e-10	3.51477e-09
Unigene365	705	26	66	6.46023	15.6265	1.27434	Up	6.80044e-05	0.000413028
Unigene3651	1089	98	28	15.7638	4.29178	-1.87697	Down	2.93294e-11	5.3379e-10
Unigene3652	807	29	5	6.2949	1.0342	-2.60567	Down	1.20096e-05	8.68336e-05
Unigene3654	753	33	7	7.67685	1.55171	-2.30666	Down	1.2904e-05	9.2387e-05
Unigene3655	269	17	1	11.0703	0.620518	-4.15708	Down	5.0226e-05	0.000313853
Unigene3656	728	71	10	17.0841	2.29285	-2.89744	Down	2.22072e-13	4.96585e-12
Unigene3658	358	47	9	22.9974	4.1963	-2.45428	Down	5.77736e-08	6.76608e-07
Unigene3659	585	24	2	7.18653	0.570665	-3.65458	Down	3.20532e-06	2.66536e-05
Unigene366	482	109	42	39.6135	14.5448	-1.44549	Down	5.9132e-09	8.04385e-08
Unigene3660	1541	47	2	5.34268	0.216638	-4.62421	Down	7.3487e-13	1.5673e-11
Unigene3661	724	38	1	9.1941	0.230552	-5.31755	Down	2.94354e-11	5.34802e-10
Unigene3662	820	18	2	3.84523	0.407121	-3.23954	Down	0.000145234	0.000807443
Unigene3663	938	54	22	10.0845	3.91495	-1.36507	Down	9.30718e-05	0.000545903
Unigene3671	221	240	89	190.232	67.2209	-1.50078	Down	5.67512e-19	1.91465e-17
Unigene3675	805	29	4	6.31054	0.829413	-2.9276	Down	3.23892e-06	2.68699e-05
Unigene3676	554	20	0	6.32389	0.001	-12.6266	Down	5.71078e-07	5.5591e-06
Unigene3678	383	21	3	9.60472	1.30746	-2.87697	Down	9.76276e-05	0.000570417
Unigene3679	425	24	3	9.89205	1.17825	-3.06962	Down	1.59183e-05	0.000111929
Unigene3680	741	27	6	6.38278	1.35157	-2.23954	Down	0.000112389	0.000640268
Unigene3681	862	35	7	7.11254	1.35549	-2.39155	Down	4.3528e-06	3.49624e-05
Unigene3682	1400	47	6	5.88077	0.715369	-3.03924	Down	1.15646e-09	1.75169e-08
Unigene3683	1215	47	6	6.77619	0.824293	-3.03924	Down	1.15646e-09	1.75294e-08
Unigene3684	1049	43	11	7.18054	1.75035	-2.03645	Down	3.8079e-06	3.09845e-05
Unigene3687	741	25	4	5.90998	0.901049	-2.71347	Down	3.44196e-05	0.000224744
Unigene3689	891	34	6	6.68444	1.12404	-2.57212	Down	2.37152e-06	2.03584e-05
Unigene3691	426	33	6	13.5696	2.35098	-2.52905	Down	4.16974e-06	3.36577e-05
Unigene3692	1795	81	33	7.90469	3.06871	-1.36507	Down	1.6057e-06	1.42631e-05
Unigene3693	809	48	5	10.3934	1.03164	-3.33265	Down	1.31844e-10	2.22582e-09
Unigene3694	897	36	11	7.0303	2.04695	-1.78011	Down	0.000115056	0.000652135
Unigene3695	655	37	12	9.8952	3.05807	-1.69411	Down	0.00015802	0.000870547
Unigene3696	1124	41	6	6.38972	0.891029	-2.84221	Down	4.14364e-08	4.94279e-07
Unigene3698	538	22	3	7.16316	0.930777	-2.94409	Down	5.35644e-05	0.000332852
Unigene370	1373	95	22	12.1204	2.6746	-2.18004	Down	5.20826e-13	1.12322e-11
Unigene3701	796	51	12	11.2233	2.51637	-2.15708	Down	1.68576e-07	1.80857e-06
Unigene3703	743	31	8	7.30865	1.79725	-2.02381	Down	9.9559e-05	0.000578516
Unigene3705	516	21	3	7.12908	0.970462	-2.87697	Down	9.76276e-05	0.00057026
Unigene3708	415	19	2	8.01991	0.804431	-3.31755	Down	7.76022e-05	0.000465065
Unigene3710	1057	49	11	8.12054	1.7371	-2.2249	Down	1.73819e-07	1.86106e-06
Unigene3712	675	24	2	6.22833	0.494576	-3.65458	Down	3.20532e-06	2.66432e-05
Unigene3714	903	43	10	8.34151	1.8485	-2.17396	Down	1.44933e-06	1.30158e-05
Unigene3715	542	33	7	10.6654	2.15579	-2.30666	Down	1.2904e-05	9.22935e-05
Unigene3716	1137	52	17	8.01137	2.49572	-1.6826	Down	7.73894e-06	5.84441e-05
Unigene3717	2287	105	20	8.04243	1.45972	-2.46194	Down	2.93712e-16	8.19036e-15
Unigene3718	1059	43	11	7.11273	1.73382	-2.03645	Down	3.8079e-06	3.09726e-05
Unigene3721	324	25	3	13.5163	1.54555	-3.12851	Down	8.6273e-06	6.47154e-05
Unigene3722	745	32	7	7.52416	1.56837	-2.26226	Down	2.207e-05	0.000149298
Unigene3723	1047	46	2	7.69618	0.318853	-4.59318	Down	1.447e-12	2.98995e-11
Unigene3725	468	17	0	6.36308	0.001	-12.6355	Down	4.91586e-06	3.89834e-05
Unigene3726	1510	37	2	4.29229	0.221085	-4.27907	Down	6.1779e-10	9.62564e-09
Unigene373	1176	43	132	6.40509	18.7359	1.54851	Up	5.73576e-11	1.00594e-09
Unigene3732	735	18	2	4.28992	0.454202	-3.23954	Down	0.000145234	0.000808927
Unigene374	1740	87	38	8.75859	3.64537	-1.26463	Down	2.7521e-06	2.31939e-05
Unigene3740	1812	52	19	5.027	1.75026	-1.52213	Down	3.18382e-05	0.000209176
Unigene3742	1010	58	4	10.0594	0.661067	-3.9276	Down	3.58802e-14	8.50742e-13
Unigene3746	593	33	5	9.74818	1.40741	-2.79208	Down	1.18477e-06	1.08698e-05
Unigene3751	805	20	1	4.35209	0.207353	-4.39155	Down	6.71204e-06	5.15699e-05
Unigene3754	758	43	14	9.93718	3.08294	-1.68853	Down	4.70094e-05	0.000295669
Unigene3755	645	105	18	28.5163	4.65822	-2.61394	Down	2.64632e-17	7.89839e-16
Unigene3763	1821	53	13	5.09835	1.19163	-2.0971	Down	1.60668e-07	1.73072e-06
Unigene3768	883	20	1	3.96765	0.189037	-4.39155	Down	6.71204e-06	5.15326e-05
Unigene3769	939	21	1	3.91758	0.177763	-4.46194	Down	3.41774e-06	2.8199e-05
Unigene3770	804	28	6	6.10051	1.24567	-2.29201	Down	6.57016e-05	0.000399614
Unigene3773	1020	26	5	4.46516	0.818232	-2.44813	Down	6.52822e-05	0.000397861
Unigene3793	542	12	0	3.87834	0.001	-11.9212	Down	0.000177736	0.000965378
Unigene3803	240	28	3	20.4367	2.08649	-3.29201	Down	1.34579e-06	1.21995e-05
Unigene3804	814	44	12	9.46874	2.46073	-1.94409	Down	5.73582e-06	4.49151e-05
Unigene3805	2319	115	37	8.68683	2.66322	-1.70566	Down	1.5219e-11	2.86823e-10
Unigene3806	1302	31	7	4.17076	0.897416	-2.21646	Down	3.75678e-05	0.000243131
Unigene3815	399	18	0	7.90249	0.001	-12.9481	Down	2.39864e-06	2.05248e-05
Unigene3817	1171	33	6	4.93652	0.855266	-2.52905	Down	4.16974e-06	3.36193e-05
Unigene3834	563	23	4	7.15622	1.18593	-2.59318	Down	0.000109309	0.000625072
Unigene3836	1182	55	10	8.15097	1.41218	-2.52905	Down	2.21042e-09	3.20624e-08
Unigene3845	334	14	0	7.34253	0.001	-12.8421	Down	4.2316e-05	0.000269342
Unigene3846	389	18	0	8.10563	0.001	-12.9847	Down	2.39864e-06	2.04918e-05
Unigene3851	371	26	5	12.2762	2.24959	-2.44813	Down	6.52822e-05	0.000398434
Unigene3859	1310	59	16	7.88941	2.03871	-1.95226	Down	1.28277e-07	1.41118e-06
Unigene3860	982	43	10	7.67045	1.69979	-2.17396	Down	1.44933e-06	1.30268e-05
Unigene3861	600	28	4	8.17468	1.1128	-2.87697	Down	5.88232e-06	4.59605e-05
Unigene3862	469	31	6	11.5785	2.13543	-2.43885	Down	1.27345e-05	9.14207e-05
Unigene3869	1529	37	0	4.23895	0.001	-12.0495	Down	2.87674e-12	5.82512e-11
Unigene387	500	47	17	16.4661	5.67526	-1.53674	Down	6.90896e-05	0.00041914
Unigene3872	897	26	5	5.07744	0.930431	-2.44813	Down	6.52822e-05	0.00039809
Unigene3873	559	18	0	5.64059	0.001	-12.4616	Down	2.39864e-06	2.05663e-05
Unigene3874	612	68	2	19.4635	0.545488	-5.15708	Down	4.20732e-19	1.42854e-17
Unigene3876	1118	60	19	9.40099	2.83673	-1.72858	Down	9.50466e-07	8.88539e-06
Unigene3879	455	41	3	15.7847	1.10057	-3.84221	Down	3.32244e-10	5.3821e-09
Unigene3880	375	37	12	17.2836	5.34142	-1.69411	Down	0.00015802	0.000870321
Unigene3893	439	17	0	6.78342	0.001	-12.7278	Down	4.91586e-06	3.89107e-05
Unigene3894	388	283	70	127.767	30.1143	-2.08499	Down	5.46858e-34	3.22358e-32
Unigene3901	1106	49	14	7.76077	2.1129	-1.87697	Down	2.86406e-06	2.40897e-05
Unigene3903	250	120	40	84.0824	26.7071	-1.65458	Down	1.53607e-11	2.88469e-10
Unigene391	438	0	26	0.001	9.90846	13.2744	Up	2.83616e-08	3.47897e-07
Unigene3915	347	19	2	9.59154	0.962072	-3.31755	Down	7.76022e-05	0.000467309
Unigene3917	797	45	7	9.8905	1.46604	-2.75412	Down	1.52645e-08	1.95254e-07
Unigene3924	957	29	6	5.30823	1.04652	-2.34264	Down	3.8208e-05	0.000245999
Unigene3926	801	21	0	4.59252	0.001	-12.1651	Down	2.7865e-07	2.89439e-06
Unigene3928	247	23	2	16.3115	1.35157	-3.59318	Down	6.10026e-06	4.71598e-05
Unigene3933	606	43	4	12.4297	1.10178	-3.49588	Down	5.66208e-10	8.85446e-09
Unigene3944	422	24	3	9.96237	1.18663	-3.06962	Down	1.59183e-05	0.000111892
Unigene395	358	37	306	18.1043	142.674	2.97832	Up	2.70642e-51	2.49708e-49
Unigene3952	870	24	2	4.83232	0.383723	-3.65458	Down	3.20532e-06	2.66641e-05
Unigene3955	250	36	8	25.2247	5.34142	-2.23954	Down	7.45152e-06	5.6394e-05
Unigene3973	749	21	0	4.91136	0.001	-12.2619	Down	2.7865e-07	2.89156e-06
Unigene3975	461	14	0	5.31975	0.001	-12.3771	Down	4.2316e-05	0.000269423
Unigene3976	951	159	39	29.2874	6.84528	-2.0971	Down	6.73882e-20	2.37944e-18
Unigene3977	966	22	3	3.98942	0.518383	-2.94409	Down	5.35644e-05	0.00033295
Unigene3979	470	35	8	13.0447	2.84118	-2.1989	Down	1.26349e-05	9.089e-05
Unigene3983	677	23	4	5.95118	0.98623	-2.59318	Down	0.000109309	0.000627269
Unigene3985	599	35	10	10.2354	2.78663	-1.87697	Down	8.11442e-05	0.000482748
Unigene3994	1345	23	2	2.9955	0.248207	-3.59318	Down	6.10026e-06	4.72631e-05
Unigene3995	2013	105	23	9.13713	1.90718	-2.2603	Down	8.03862e-15	1.99518e-13
Unigene4001	1058	24	2	3.97365	0.315538	-3.65458	Down	3.20532e-06	2.66745e-05
Unigene4022	259	103	12	69.6629	7.73372	-3.17116	Down	1.94901e-20	7.04599e-19
Unigene4025	640	33	5	9.03229	1.30406	-2.79208	Down	1.18477e-06	1.08652e-05
Unigene4028	382	21	2	9.62986	0.873924	-3.46194	Down	2.1903e-05	0.000148832
Unigene4034	360	18	0	8.75859	0.001	-13.0965	Down	2.39864e-06	2.05829e-05
Unigene4038	578	32	3	9.69809	0.866364	-3.48466	Down	1.08562e-07	1.21061e-06
Unigene4043	834	39	5	8.19148	1.00072	-3.03309	Down	3.32152e-08	4.01858e-07
Unigene4044	455	21	0	8.08485	0.001	-12.981	Down	2.7865e-07	2.89014e-06
Unigene4045	796	23	2	5.0615	0.419396	-3.59318	Down	6.10026e-06	4.73669e-05
Unigene4050	1187	39	12	5.75543	1.68748	-1.77006	Down	6.28198e-05	0.000385066
Unigene4056	555	456	180	143.925	54.136	-1.41066	Down	1.03668e-31	5.72902e-30
Unigene4066	348	45	11	22.6515	5.27619	-2.10204	Down	1.38155e-06	1.24757e-05
Unigene4074	1132	31	5	4.79711	0.737277	-2.70189	Down	3.80096e-06	3.09636e-05
Unigene4084	669	19	2	4.97498	0.499012	-3.31755	Down	7.76022e-05	0.000465723
Unigene4088	2198	79	29	6.29598	2.2023	-1.51542	Down	2.98598e-07	3.05229e-06
Unigene4091	1239	36	8	5.08974	1.07777	-2.23954	Down	7.45152e-06	5.64544e-05
Unigene4093	279	75	12	47.0892	7.17933	-2.71347	Down	3.23436e-13	7.14218e-12
Unigene4098	2210	12	52	0.951159	3.92752	2.04586	Up	7.45056e-07	7.12842e-06
Unigene4101	693	11	43	2.7805	10.3572	1.89721	Up	1.9264e-05	0.000133247
Unigene4108	356	18	0	8.857	0.001	-13.1126	Down	2.39864e-06	2.0558e-05
Unigene4109	1543	55	16	6.24397	1.73086	-1.85098	Down	8.79286e-07	8.25634e-06
Unigene4112	228	41	6	31.5002	4.39262	-2.84221	Down	4.14364e-08	4.94557e-07
Unigene4115	1024	37	5	6.32945	0.815036	-2.95714	Down	1.10616e-07	1.23287e-06
Unigene4117	968	31	6	5.60984	1.03462	-2.43885	Down	1.27345e-05	9.13898e-05
Unigene412	1278	51	8	6.99042	1.04488	-2.74204	Down	1.7555e-09	2.6015e-08
Unigene4120	426	18	0	7.40162	0.001	-12.8536	Down	2.39864e-06	2.05e-05
Unigene4127	925	41	10	7.76437	1.80453	-2.10524	Down	4.07122e-06	3.29753e-05
Unigene4130	749	34	6	7.95172	1.33714	-2.57212	Down	2.37152e-06	2.03667e-05
Unigene4131	661	123	51	32.5963	12.8788	-1.33971	Down	5.31434e-09	7.25712e-08
Unigene4132	272	46	12	29.6246	7.36409	-2.00822	Down	2.13442e-06	1.84725e-05
Unigene4134	514	119	55	40.5553	17.861	-1.18308	Down	1.9046e-07	2.0229e-06
Unigene4136	1482	68	9	8.03757	1.01368	-2.98716	Down	3.15364e-13	6.98574e-12
Unigene4141	1270	40	4	5.51722	0.52573	-3.39155	Down	3.75562e-09	5.27103e-08
Unigene4142	1199	47	10	6.86662	1.39216	-2.30228	Down	1.75557e-07	1.87683e-06
Unigene4143	1417	52	20	6.42832	2.35595	-1.44813	Down	6.10152e-05	0.000375632
Unigene4169	704	20	3	4.97647	0.711304	-2.80658	Down	0.000177096	0.000963381
Unigene4170	1359	35	9	4.51141	1.10543	-2.02898	Down	3.33684e-05	0.000218485
Unigene4171	761	29	6	6.6754	1.31605	-2.34264	Down	3.8208e-05	0.000246073
Unigene4172	487	20	0	7.19391	0.001	-12.8126	Down	5.71078e-07	5.56932e-06
Unigene4175	929	37	7	6.9767	1.25774	-2.47172	Down	1.4444e-06	1.29935e-05
Unigene4176	1267	38	12	5.25377	1.58093	-1.73258	Down	9.9903e-05	0.00057988
Unigene4178	767	72	18	16.4438	3.91727	-2.06962	Down	1.27576e-09	1.91464e-08
Unigene4179	568	19	0	5.85962	0.001	-12.5166	Down	1.17039e-06	1.08316e-05
Unigene4181	806	16	1	3.47735	0.207096	-4.06962	Down	9.7776e-05	0.000569716
Unigene4183	256	36	11	24.6335	7.17232	-1.78011	Down	0.000115056	0.000651961
Unigene4184	240	46	15	33.5746	10.4325	-1.68629	Down	2.57206e-05	0.000172128
Unigene4186	268	82	37	53.5973	23.0448	-1.21772	Down	9.98408e-06	7.40553e-05
Unigene4189	853	26	5	5.33935	0.978426	-2.44813	Down	6.52822e-05	0.000397747
Unigene4193	930	19	2	3.57878	0.358966	-3.31755	Down	7.76022e-05	0.000467441
Unigene4195	2055	62	16	5.28499	1.29962	-2.02381	Down	2.92472e-08	3.5752e-07
Unigene4199	1147	43	4	6.56703	0.582108	-3.49588	Down	5.66208e-10	8.86099e-09
Unigene420	405	11	44	4.75775	18.1345	1.93038	Up	1.21925e-05	8.79457e-05
Unigene4200	1193	54	12	7.92898	1.67899	-2.23954	Down	3.5273e-08	4.23855e-07
Unigene4202	1144	63	20	9.6467	2.91817	-1.72497	Down	5.24748e-07	5.17698e-06
Unigene4205	2773	198	47	12.5078	2.82914	-2.14439	Down	4.49524e-25	2.02534e-23
Unigene4208	379	19	2	8.7817	0.880841	-3.31755	Down	7.76022e-05	0.000464017
Unigene4209	962	39	6	7.10156	1.04108	-2.77006	Down	1.33783e-07	1.4687e-06
Unigene4212	728	25	69	6.01551	15.8207	1.39505	Up	1.26167e-05	9.08515e-05
Unigene4217	403	19	2	8.25872	0.828384	-3.31755	Down	7.76022e-05	0.000464672
Unigene4223	1026	39	8	6.65858	1.30152	-2.35502	Down	1.49024e-06	1.33436e-05
Unigene4224	402	114	53	49.6756	22.0068	-1.17459	Down	4.02014e-07	4.06051e-06
Unigene4228	802	23	2	5.02363	0.416258	-3.59318	Down	6.10026e-06	4.72458e-05
Unigene4229	495	20	0	7.07765	0.001	-12.7891	Down	5.71078e-07	5.55401e-06
Unigene4230	987	80	8	14.1983	1.35294	-3.39155	Down	4.20638e-17	1.23122e-15
Unigene4233	1214	16	1	2.30869	0.137495	-4.06962	Down	9.7776e-05	0.000570185
Unigene4234	418	34	3	14.2484	1.19799	-3.57212	Down	3.03932e-08	3.71101e-07
Unigene4238	515	23	4	7.8232	1.29646	-2.59318	Down	0.000109309	0.00062693
Unigene4240	873	56	12	11.2367	2.29442	-2.29201	Down	1.22424e-08	1.59385e-07
Unigene4242	1913	54	8	4.94473	0.698042	-2.82451	Down	3.0608e-10	4.98108e-09
Unigene4243	909	27	5	5.20312	0.918149	-2.50258	Down	3.73036e-05	0.000242086
Unigene4244	618	18	2	5.10209	0.540192	-3.23954	Down	0.000145234	0.00080999
Unigene4245	879	34	6	6.7757	1.13938	-2.57212	Down	2.37152e-06	2.03997e-05
Unigene4246	798	19	1	4.17076	0.209172	-4.31755	Down	1.31566e-05	9.36586e-05
Unigene4248	1025	34	4	5.81058	0.651393	-3.15708	Down	1.56065e-07	1.68628e-06
Unigene4249	681	31	2	7.97404	0.490219	-4.02381	Down	3.32174e-08	4.01656e-07
Unigene4251	941	35	9	6.51542	1.59647	-2.02898	Down	3.33684e-05	0.000218553
Unigene4252	3231	110	18	5.96376	0.929913	-2.68105	Down	1.55891e-18	5.08948e-17
Unigene4253	403	18	2	7.82405	0.828384	-3.23954	Down	0.000145234	0.000809352
Unigene4254	504	18	2	6.25613	0.662379	-3.23954	Down	0.000145234	0.000805754
Unigene4255	916	31	5	5.9283	0.911132	-2.70189	Down	3.80096e-06	3.09398e-05
Unigene426	989	74	35	13.1069	5.90716	-1.14979	Down	6.13778e-05	0.000377755
Unigene4262	1796	27	4	2.63343	0.371758	-2.82451	Down	1.06431e-05	7.82869e-05
Unigene4263	1696	99	47	10.2252	4.62571	-1.14439	Down	3.77684e-06	3.08144e-05
Unigene4266	512	40	7	13.6853	2.2821	-2.58419	Down	2.6858e-07	2.79389e-06
Unigene4275	796	23	4	5.0615	0.838791	-2.59318	Down	0.000109309	0.000626084
Unigene4279	368	23	0	10.9482	0.001	-13.4184	Down	6.63422e-08	7.6722e-07
Unigene4280	4754	212	12	7.81161	0.421336	-4.21258	Down	7.49204e-51	6.82354e-49
Unigene4281	598	33	4	9.66667	1.11652	-3.11401	Down	2.8795e-07	2.96056e-06
Unigene429	918	2238	272	427.053	49.4576	-3.11015	Down	0	0
Unigene430	2166	120	47	9.70481	3.62198	-1.42192	Down	1.61283e-09	2.39509e-08
Unigene4300	455	22	0	8.46984	0.001	-13.0481	Down	1.35964e-07	1.48727e-06
Unigene4311	723	19	0	4.60341	0.001	-12.1685	Down	1.17039e-06	1.07472e-05
Unigene4313	532	19	0	6.25613	0.001	-12.6111	Down	1.17039e-06	1.07752e-05
Unigene4316	677	25	5	6.46868	1.23279	-2.39155	Down	0.000113663	0.000647008
Unigene4321	733	22	2	5.25754	0.455442	-3.52905	Down	1.15769e-05	8.41922e-05
Unigene4324	1221	20	1	2.86932	0.136707	-4.39155	Down	6.71204e-06	5.14768e-05
Unigene4330	637	23	0	6.32488	0.001	-12.6268	Down	6.63422e-08	7.65967e-07
Unigene4342	1583	58	4	6.41817	0.42178	-3.9276	Down	3.58802e-14	8.51693e-13
Unigene435	7502	679	309	15.8547	6.87525	-1.20542	Down	9.94484e-37	6.4736e-35
Unigene4354	312	44	9	24.7037	4.81498	-2.35913	Down	2.97826e-07	3.0488e-06
Unigene4371	414	62	27	26.2335	10.886	-1.26893	Down	7.44336e-05	0.000449376
Unigene4378	491	20	2	7.13531	0.679916	-3.39155	Down	4.1302e-05	0.000264076
Unigene4379	791	31	8	6.86514	1.68819	-2.02381	Down	9.9559e-05	0.000579309
Unigene4381	994	16	1	2.81967	0.167927	-4.06962	Down	9.7776e-05	0.000569403
Unigene4382	332	44	7	23.2155	3.51939	-2.7217	Down	2.7244e-08	3.34962e-07
Unigene4388	1225	41	9	5.86289	1.22635	-2.25725	Down	1.48876e-06	1.33472e-05
Unigene4389	239	27	0	19.7893	0.001	-14.2724	Down	3.76054e-09	5.25362e-08
Unigene4392	271	14	0	9.04946	0.001	-13.1436	Down	4.2316e-05	0.000268859
Unigene44	1945	56	121	5.04351	10.3842	1.04189	Up	4.06358e-06	3.2926e-05
Unigene4414	1476	43	15	5.10324	1.69634	-1.58899	Down	9.74114e-05	0.000569939
Unigene4418	796	16	0	3.52104	0.001	-11.7818	Down	1.00748e-05	7.44676e-05
Unigene4423	520	13	0	4.37929	0.001	-12.0965	Down	8.67242e-05	0.000512354
Unigene4425	1410	61	26	7.57835	3.07795	-1.29992	Down	6.2402e-05	0.000382837
Unigene443	654	91	30	24.3741	7.65685	-1.67052	Down	3.48656e-09	4.92598e-08
Unigene4430	1485	221	114	26.0693	12.814	-1.02463	Down	2.51458e-10	4.12698e-09
Unigene4431	785	97	38	21.6454	8.08018	-1.4216	Down	6.00392e-08	7.00435e-07
Unigene4433	443	73	36	28.8658	13.5646	-1.08952	Down	0.000138374	0.00077499
Unigene444	1318	46	17	6.11373	2.15298	-1.50572	Down	0.000105537	0.00060809
Unigene4447	559	30	5	9.40099	1.49302	-2.65458	Down	6.76996e-06	5.18647e-05
Unigene445	1009	85	23	14.7568	3.8049	-1.95545	Down	2.0002e-10	3.3213e-09
Unigene4452	554	34	7	10.7506	2.10909	-2.34973	Down	7.5107e-06	5.67609e-05
Unigene446	1768	63	25	6.24198	2.36029	-1.40304	Down	1.60036e-05	0.000112306
Unigene447	1020	80	21	13.739	3.43658	-1.99923	Down	3.84326e-10	6.18331e-09
Unigene4476	543	19	2	6.1294	0.614804	-3.31755	Down	7.76022e-05	0.000466382
Unigene4477	726	12	0	2.8954	0.001	-11.4995	Down	0.000177736	0.000965872
Unigene4480	412	20	2	8.50348	0.810288	-3.39155	Down	4.1302e-05	0.000263759
Unigene4484	566	21	3	6.49931	0.884732	-2.87697	Down	9.76276e-05	0.000569946
Unigene4485	1168	29	6	4.3493	0.857463	-2.34264	Down	3.8208e-05	0.000246223
Unigene4488	256	45	11	30.7919	7.17232	-2.10204	Down	1.38155e-06	1.24704e-05
Unigene4491	1212	111	8	16.043	1.10178	-3.86403	Down	1.06399e-25	4.92992e-24
Unigene4492	825	61	5	12.9521	1.01163	-3.67843	Down	3.5051e-14	8.32942e-13
Unigene4493	337	33	8	17.1533	3.96248	-2.11401	Down	3.58252e-05	0.000232919
Unigene4496	554	29	0	9.16964	0.001	-13.1626	Down	8.95322e-10	1.37181e-08
Unigene4497	633	27	0	7.47178	0.001	-12.8672	Down	3.76054e-09	5.23638e-08
Unigene4499	400	20	2	8.75859	0.834597	-3.39155	Down	4.1302e-05	0.000264315
Unigene450	1262	62	18	8.6059	2.38078	-1.85389	Down	1.68722e-07	1.80831e-06
Unigene4509	743	40	14	9.43051	3.14518	-1.58419	Down	0.000178511	0.000967608
Unigene4511	3069	103	30	5.87901	1.63167	-1.84923	Down	1.47659e-11	2.78779e-10
Unigene4513	606	37	4	10.6953	1.10178	-3.27907	Down	2.44634e-08	3.03235e-07
Unigene4518	1074	58	21	9.45993	3.26379	-1.53528	Down	9.65384e-06	7.17814e-05
Unigene4522	6297	403	135	11.2108	3.57855	-1.64744	Down	4.73504e-35	2.921e-33
Unigene4526	557	40	13	12.5797	3.89579	-1.69111	Down	8.60904e-05	0.000509887
Unigene4527	695	25	5	6.30114	1.20086	-2.39155	Down	0.000113663	0.000645796
Unigene4528	774	33	2	7.46856	0.431316	-4.11401	Down	8.85206e-09	1.17333e-07
Unigene4531	798	35	6	7.68297	1.25503	-2.61394	Down	1.34368e-06	1.22117e-05
Unigene4532	541	16	0	5.18068	0.001	-12.3389	Down	1.00748e-05	7.44417e-05
Unigene4533	748	67	19	15.6905	4.23993	-1.88778	Down	3.631e-08	4.35084e-07
Unigene4537	555	21	0	6.62812	0.001	-12.6944	Down	2.7865e-07	2.87889e-06
Unigene4538	2145	55	21	4.49158	1.63418	-1.45866	Down	3.3689e-05	0.000220448
Unigene4539	779	15	0	3.37301	0.001	-11.7198	Down	2.06476e-05	0.000141571
Unigene4540	538	27	2	8.79115	0.620518	-3.82451	Down	4.5801e-07	4.5674e-06
Unigene4543	219	22	2	17.5972	1.52438	-3.52905	Down	1.15769e-05	8.44237e-05
Unigene4544	602	49	17	14.2582	4.71367	-1.59687	Down	2.91794e-05	0.000193203
Unigene4547	1046	21	2	3.51683	0.319158	-3.46194	Down	2.1903e-05	0.000148976
Unigene4553	1097	30	5	4.79048	0.7608	-2.65458	Down	6.76996e-06	5.17899e-05
Unigene4554	473	33	4	12.2213	1.41158	-3.11401	Down	2.8795e-07	2.96343e-06
Unigene4557	939	43	13	8.02171	2.31092	-1.79544	Down	2.15534e-05	0.000146975
Unigene4558	761	18	2	4.14335	0.438684	-3.23954	Down	0.000145234	0.000807867
Unigene4563	846	12	0	2.48471	0.001	-11.2789	Down	0.000177736	0.000964391
Unigene4574	762	22	2	5.05745	0.438109	-3.52905	Down	1.15769e-05	8.43078e-05
Unigene4575	917	77	15	14.7091	2.73042	-2.42951	Down	4.08474e-12	8.11632e-11
Unigene4576	563	31	4	9.64534	1.18593	-3.02381	Down	9.7184e-07	9.05728e-06
Unigene4577	712	29	6	7.1348	1.40662	-2.34264	Down	3.8208e-05	0.000246597
Unigene4578	841	22	0	4.58238	0.001	-12.1619	Down	1.35964e-07	1.49034e-06
Unigene459	1094	40	14	6.40482	2.13608	-1.58419	Down	0.000178511	0.000966867
Unigene4594	585	28	1	8.38429	0.285332	-4.87697	Down	2.9083e-08	3.56128e-07
Unigene4602	537	25	2	8.15511	0.621674	-3.71347	Down	1.67977e-06	1.48589e-05
Unigene4603	497	12	0	4.2295	0.001	-12.0463	Down	0.000177736	0.000964884
Unigene4605	895	37	8	7.24174	1.49202	-2.27907	Down	4.3755e-06	3.51315e-05
Unigene4615	265	47	15	31.0682	9.44827	-1.71732	Down	1.63435e-05	0.000114464
Unigene4616	285	34	6	20.8977	3.51409	-2.57212	Down	2.37152e-06	2.03914e-05
Unigene4617	230	43	1	32.7495	0.725737	-5.49588	Down	9.13534e-13	1.92513e-11
Unigene4618	215	33	4	26.8868	3.10548	-3.11401	Down	2.8795e-07	2.95912e-06
Unigene4619	304	50	12	28.8111	6.58892	-2.12851	Down	2.821e-07	2.91028e-06
Unigene462	1067	39	11	6.40272	1.72082	-1.89559	Down	2.74836e-05	0.000182773
Unigene4628	531	27	3	8.90704	0.943048	-3.23954	Down	2.50796e-06	2.13227e-05
Unigene4642	375	17	1	7.94112	0.445118	-4.15708	Down	5.0226e-05	0.000313946
Unigene4644	715	19	0	4.65491	0.001	-12.1845	Down	1.17039e-06	1.07612e-05
Unigene4646	557	43	6	13.5231	1.79805	-2.91092	Down	1.26935e-08	1.6445e-07
Unigene4647	653	28	4	7.51119	1.02248	-2.87697	Down	5.88232e-06	4.59267e-05
Unigene4649	661	27	4	7.15528	1.0101	-2.82451	Down	1.06431e-05	7.8314e-05
Unigene4652	461	17	1	6.4597	0.362081	-4.15708	Down	5.0226e-05	0.000313576
Unigene466	1461	177	57	21.222	6.51226	-1.70433	Down	5.50178e-17	1.59281e-15
Unigene4666	654	175	44	46.8732	11.2301	-2.0614	Down	2.61408e-21	1.00861e-19
Unigene4667	883	28	7	5.55471	1.32326	-2.06962	Down	0.000179604	0.000971297
Unigene4677	1188	31	6	4.57098	0.843027	-2.43885	Down	1.27345e-05	9.12972e-05
Unigene4680	1923	69	15	6.28541	1.30202	-2.27125	Down	2.99816e-10	4.88663e-09
Unigene4685	877	30	4	5.99219	0.76132	-2.97651	Down	1.77714e-06	1.55644e-05
Unigene4687	1280	26	2	3.55818	0.260812	-3.77006	Down	8.78134e-07	8.25648e-06
Unigene4693	1435	84	30	10.254	3.4896	-1.55505	Down	7.16878e-08	8.20101e-07
Unigene4701	688	19	0	4.83759	0.001	-12.2401	Down	1.17039e-06	1.08269e-05
Unigene4706	530	21	1	6.94077	0.314942	-4.46194	Down	3.41774e-06	2.81771e-05
Unigene4708	1214	33	2	4.76167	0.274991	-4.11401	Down	8.85206e-09	1.17406e-07
Unigene4709	725	23	2	5.55717	0.460467	-3.59318	Down	6.10026e-06	4.72286e-05
Unigene4714	703	67	14	16.6949	3.32414	-2.32835	Down	2.97736e-10	4.8602e-09
Unigene4715	1073	25	2	4.08135	0.311127	-3.71347	Down	1.67977e-06	1.47972e-05
Unigene4724	896	73	15	14.2718	2.79441	-2.35255	Down	3.56068e-11	6.41436e-10
Unigene4726	1859	70	28	6.59603	2.51412	-1.39155	Down	6.11734e-06	4.72574e-05
Unigene4728	1851	45	2	4.25863	0.180356	-4.56147	Down	2.8469e-12	5.77572e-11
Unigene4735	608	270	137	77.7901	37.6118	-1.0484	Down	1.02381e-12	2.14262e-11
Unigene4736	526	221	109	73.5988	34.5898	-1.08934	Down	2.91042e-11	5.30146e-10
Unigene4737	503	283	137	98.5559	45.4631	-1.11624	Down	1.59967e-14	3.89743e-13
Unigene4738	400	59	25	25.8378	10.4325	-1.30841	Down	7.60836e-05	0.000458945
Unigene474	1061	81	38	13.3731	5.97826	-1.16154	Down	2.35064e-05	0.000157907
Unigene4742	325	79	20	42.5802	10.272	-2.05147	Down	2.51148e-10	4.12509e-09
Unigene4744	1029	37	10	6.29869	1.62215	-1.95714	Down	3.05092e-05	0.000201005
Unigene4745	709	29	0	7.16499	0.001	-12.8067	Down	8.95322e-10	1.37579e-08
Unigene4746	627	23	3	6.42576	0.798657	-3.00822	Down	2.92598e-05	0.000193615
Unigene4747	635	23	4	6.3448	1.05146	-2.59318	Down	0.000109309	0.000624399
Unigene4751	1487	24	2	2.82725	0.224505	-3.65458	Down	3.20532e-06	2.66328e-05
Unigene4752	691	26	0	6.59112	0.001	-12.6863	Down	7.70698e-09	1.02991e-07
Unigene4754	1456	23	2	2.76714	0.229285	-3.59318	Down	6.10026e-06	4.73495e-05
Unigene4757	285	25	3	15.3659	1.75705	-3.12851	Down	8.6273e-06	6.46926e-05
Unigene4759	979	39	12	6.97824	2.046	-1.77006	Down	6.28198e-05	0.000384844
Unigene4761	423	20	3	8.28235	1.18383	-2.80658	Down	0.000177096	0.000964123
Unigene4762	296	19	0	11.2441	0.001	-13.4569	Down	1.17039e-06	1.07986e-05
Unigene4763	366	23	3	11.0081	1.36819	-3.00822	Down	2.92598e-05	0.000193494
Unigene4765	836	23	2	4.81932	0.399329	-3.59318	Down	6.10026e-06	4.72976e-05
Unigene4768	300	18	2	10.5103	1.1128	-3.23954	Down	0.000145234	0.000809564
Unigene4772	627	19	2	5.30823	0.532438	-3.31755	Down	7.76022e-05	0.000465855
Unigene4773	442	25	1	9.9079	0.377646	-4.71347	Down	2.26084e-07	2.37511e-06
Unigene4777	2340	31	7	2.32065	0.499332	-2.21646	Down	3.75678e-05	0.000243205
Unigene4778	765	20	2	4.57965	0.436391	-3.39155	Down	4.1302e-05	0.0002636
Unigene4781	1076	106	25	17.2567	3.87824	-2.15368	Down	3.67242e-14	8.69782e-13
Unigene4782	624	29	0	8.14099	0.001	-12.991	Down	8.95322e-10	1.37281e-08
Unigene4783	488	20	0	7.17917	0.001	-12.8096	Down	5.71078e-07	5.56421e-06
Unigene4784	646	38	0	10.3042	0.001	-13.3309	Down	1.40367e-12	2.90607e-11
Unigene4786	900	53	521	10.3157	96.6278	3.2276	Up	4.53676e-93	7.95658e-91
Unigene4787	1354	75	17	9.70301	2.09574	-2.21097	Down	1.02922e-10	1.75009e-09
Unigene4789	778	15	0	3.37735	0.001	-11.7217	Down	2.06476e-05	0.000141617
Unigene4790	1487	33	6	3.88747	0.673515	-2.52905	Down	4.16974e-06	3.36321e-05
Unigene4792	669	46	6	12.0447	1.49704	-3.00822	Down	2.11224e-09	3.07013e-08
Unigene4793	592	15	0	4.43847	0.001	-12.1158	Down	2.06476e-05	0.000142076
Unigene4794	381	27	0	12.4137	0.001	-13.5997	Down	3.76054e-09	5.25708e-08
Unigene4795	3017	147	14	8.53505	0.774568	-3.46194	Down	7.79378e-31	4.20844e-29
Unigene4796	2643	82	10	5.43476	0.631553	-3.10524	Down	3.07226e-16	8.53356e-15
Unigene4797	492	23	0	8.18892	0.001	-12.9995	Down	6.63422e-08	7.63475e-07
Unigene4798	812	60	2	12.9437	0.411132	-4.97651	Down	1.03273e-16	2.94959e-15
Unigene4799	517	15	0	5.08235	0.001	-12.3113	Down	2.06476e-05	0.000142122
Unigene48	1540	159	73	18.0859	7.91241	-1.19268	Down	1.32873e-09	1.9885e-08
Unigene4812	959	21	3	3.83588	0.522167	-2.87697	Down	9.76276e-05	0.000569633
Unigene4813	1281	43	7	5.88008	0.912128	-2.68853	Down	4.84902e-08	5.73265e-07
Unigene4814	2210	74	19	5.86548	1.43505	-2.03114	Down	1.1961e-09	1.80787e-08
Unigene4828	541	27	5	8.7424	1.54269	-2.50258	Down	3.73036e-05	0.000241864
Unigene483	2872	325	45	19.8227	2.61538	-2.92206	Down	1.05706e-56	1.07329e-54
Unigene4830	657	23	4	6.13234	1.01625	-2.59318	Down	0.000109309	0.0006271
Unigene4834	760	30	5	6.91467	1.09815	-2.65458	Down	6.76996e-06	5.18273e-05
Unigene4837	594	19	2	5.60314	0.562018	-3.31755	Down	7.76022e-05	0.000466911
Unigene4838	515	20	0	6.80279	0.001	-12.7319	Down	5.71078e-07	5.55655e-06
Unigene4839	920	49	10	9.3298	1.81434	-2.3624	Down	5.98628e-08	6.98762e-07
Unigene4847	984	27	2	4.80654	0.339267	-3.82451	Down	4.5801e-07	4.5717e-06
Unigene4853	687	19	1	4.84463	0.242969	-4.31755	Down	1.31566e-05	9.37529e-05
Unigene4854	1028	58	14	9.88323	2.27322	-2.12024	Down	3.306e-08	4.00437e-07
Unigene4855	1645	87	20	9.2644	2.02942	-2.19063	Down	4.30578e-12	8.54752e-11
Unigene486	844	185	22	38.3967	4.35098	-3.14157	Down	2.75472e-35	1.72442e-33
Unigene4868	251	66	23	46.0611	15.2954	-1.59045	Down	1.25083e-06	1.14118e-05
Unigene4869	1280	37	8	5.06356	1.04325	-2.27907	Down	4.3755e-06	3.51049e-05
Unigene4871	252	56	9	38.9271	5.96141	-2.70705	Down	3.61434e-10	5.83713e-09
Unigene4872	305	97	28	55.7104	15.3237	-1.86218	Down	4.70214e-11	8.35713e-10
Unigene4873	207	39	11	33.0034	8.87011	-1.89559	Down	2.74836e-05	0.000182831
Unigene4885	663	27	6	7.13369	1.51058	-2.23954	Down	0.000112389	0.000640784
Unigene4892	437	21	2	8.41786	0.763933	-3.46194	Down	2.1903e-05	0.000149071
Unigene4897	351	85	41	42.4205	19.4977	-1.12146	Down	2.52716e-05	0.000169176
Unigene4898	768	18	2	4.10559	0.434686	-3.23954	Down	0.000145234	0.00080829
Unigene490	1903	12	49	1.1046	4.29798	1.96013	Up	3.02604e-06	2.53516e-05
Unigene4901	267	24	0	15.7458	0.001	-13.9427	Down	3.23708e-08	3.94567e-07
Unigene4902	332	35	9	18.4669	4.52492	-2.02898	Down	3.33684e-05	0.000218418
Unigene4903	1869	158	37	14.8085	3.30445	-2.16395	Down	1.58772e-20	5.78918e-19
Unigene4918	265	24	1	15.8646	0.629885	-4.65458	Down	4.46768e-07	4.47e-06
Unigene4935	315	212	67	117.893	35.5035	-1.73145	Down	1.8147e-20	6.59414e-19
Unigene4939	1023	46	17	7.87674	2.77383	-1.50572	Down	0.000105537	0.000608421
Unigene4942	912	81	35	15.558	6.4059	-1.28019	Down	4.9753e-06	3.93371e-05
Unigene4956	1760	41	2	4.08071	0.189681	-4.42717	Down	4.22794e-11	7.53959e-10
Unigene4960	814	33	2	7.10156	0.410121	-4.11401	Down	8.85206e-09	1.17479e-07
Unigene4962	1511	104	24	12.0568	2.65127	-2.1851	Down	3.77652e-14	8.92445e-13
Unigene4963	730	43	14	10.3183	3.20119	-1.68853	Down	4.70094e-05	0.000295581
Unigene4964	2115	72	20	5.96329	1.57843	-1.91762	Down	7.78362e-09	1.03884e-07
Unigene4974	1432	73	23	8.92984	2.68097	-1.73588	Down	5.64666e-08	6.62398e-07
Unigene4978	884	22	2	4.35948	0.377646	-3.52905	Down	1.15769e-05	8.41346e-05
Unigene4979	809	24	2	5.19669	0.412656	-3.65458	Down	3.20532e-06	2.66223e-05
Unigene4988	1035	29	6	4.90819	0.967649	-2.34264	Down	3.8208e-05	0.000246672
Unigene4991	610	31	7	8.90217	1.91547	-2.21646	Down	3.75678e-05	0.000243279
Unigene4995	1989	51	15	4.49158	1.25882	-1.83515	Down	2.55034e-06	2.15879e-05
Unigene4998	710	47	8	11.5959	1.88078	-2.62421	Down	1.74196e-08	2.19905e-07
Unigene50	247	234	96	165.952	64.8756	-1.35502	Down	4.16942e-16	1.14759e-14
Unigene5001	967	53	17	9.60093	2.93447	-1.71008	Down	4.9297e-06	3.90057e-05
Unigene5008	1412	32	6	3.9699	0.709289	-2.48466	Down	7.30228e-06	5.55219e-05
Unigene5009	654	50	11	13.3923	2.80751	-2.25404	Down	1.02629e-07	1.14868e-06
Unigene5011	2668	93	29	6.10606	1.81434	-1.7508	Down	6.69e-10	1.0393e-08
Unigene5012	831	41	4	8.64265	0.803463	-3.42717	Down	2.00264e-09	2.92888e-08
Unigene5013	824	38	9	8.07831	1.82315	-2.14762	Down	7.18828e-06	5.47729e-05
Unigene5014	1231	53	14	7.54192	1.89835	-1.99018	Down	4.08334e-07	4.12043e-06
Unigene5016	825	46	6	9.76715	1.21396	-3.00822	Down	2.11224e-09	3.07223e-08
Unigene5017	563	37	8	11.5122	2.37186	-2.27907	Down	4.3755e-06	3.51182e-05
Unigene5018	1115	55	14	8.64076	2.09585	-2.04362	Down	1.50875e-07	1.63437e-06
Unigene5019	470	29	7	10.8085	2.48603	-2.12024	Down	0.0001072	0.000616838
Unigene5020	1066	30	7	4.92979	1.09609	-2.16915	Down	6.36288e-05	0.000389238
Unigene5021	1125	52	3	8.09683	0.445118	-4.1851	Down	2.3895e-13	5.33203e-12
Unigene5023	696	27	4	6.79546	0.959307	-2.82451	Down	1.06431e-05	7.82326e-05
Unigene5024	457	21	2	8.04947	0.730501	-3.46194	Down	2.1903e-05	0.0001485
Unigene5025	647	31	2	8.39308	0.51598	-4.02381	Down	3.32174e-08	4.01199e-07
Unigene5026	758	23	4	5.31524	0.880841	-2.59318	Down	0.000109309	0.000625746
Unigene5027	983	51	9	9.08826	1.52826	-2.57212	Down	6.21902e-09	8.44362e-08
Unigene5028	742	24	4	5.66593	0.899835	-2.65458	Down	6.1487e-05	0.000378098
Unigene5029	1058	47	18	7.78173	2.83984	-1.45428	Down	0.00013331	0.000748205
Unigene503	1357	67	26	8.64886	3.19816	-1.43527	Down	5.96042e-06	4.64681e-05
Unigene5030	1131	49	11	7.58923	1.62344	-2.2249	Down	1.73819e-07	1.86012e-06
Unigene5031	557	26	0	8.17678	0.001	-12.9973	Down	7.70698e-09	1.03121e-07
Unigene5032	2651	137	25	9.05263	1.57412	-2.52379	Down	2.40228e-21	9.28575e-20
Unigene5033	1057	28	6	4.64031	0.947508	-2.29201	Down	6.57016e-05	0.000399958
Unigene5034	1328	68	14	8.96964	1.75969	-2.34973	Down	1.74185e-10	2.90368e-09
Unigene5036	322	24	0	13.0563	0.001	-13.6725	Down	3.23708e-08	3.93662e-07
Unigene5037	673	28	5	7.28798	1.24011	-2.55505	Down	2.1214e-05	0.00014508
Unigene5038	857	43	9	8.78925	1.75295	-2.32596	Down	5.11068e-07	5.04671e-06
Unigene5039	543	19	2	6.1294	0.614804	-3.31755	Down	7.76022e-05	0.00046546
Unigene5042	631	31	4	8.6059	1.05813	-3.02381	Down	9.7184e-07	9.06126e-06
Unigene5043	964	21	2	3.81598	0.346306	-3.46194	Down	2.1903e-05	0.000148642
Unigene5044	1421	40	13	4.93094	1.52706	-1.69111	Down	8.60904e-05	0.000510172
Unigene5046	875	37	2	7.40726	0.38153	-4.27907	Down	6.1779e-10	9.6398e-09
Unigene5047	1475	29	6	3.44405	0.678994	-2.34264	Down	3.8208e-05	0.000246373
Unigene5048	539	25	0	8.12485	0.001	-12.9881	Down	1.5795e-08	2.01313e-07
Unigene5049	1645	46	11	4.89842	1.11618	-2.13375	Down	8.27302e-07	7.85511e-06
Unigene5050	489	20	1	7.16449	0.341348	-4.39155	Down	6.71204e-06	5.1514e-05
Unigene5052	439	17	1	6.78342	0.380226	-4.15708	Down	5.0226e-05	0.000314131
Unigene5053	3206	110	17	6.01026	0.8851	-2.76352	Down	4.2064e-19	1.43051e-17
Unigene5056	408	27	0	11.5922	0.001	-13.5009	Down	3.76054e-09	5.25016e-08
Unigene5057	481	31	2	11.2897	0.694052	-4.02381	Down	3.32174e-08	4.00743e-07
Unigene5058	775	30	8	6.78084	1.72304	-1.97651	Down	0.000164615	0.000903594
Unigene5059	477	21	1	7.71196	0.349936	-4.46194	Down	3.41774e-06	2.82429e-05
Unigene5060	859	29	7	5.91383	1.36023	-2.12024	Down	0.0001072	0.000617173
Unigene5061	874	28	4	5.61191	0.763933	-2.87697	Down	5.88232e-06	4.59944e-05
Unigene5064	808	25	1	5.41992	0.206583	-4.71347	Down	2.26084e-07	2.37629e-06
Unigene5065	552	38	2	12.0589	0.60478	-4.31755	Down	3.16516e-10	5.14302e-09
Unigene5066	1065	34	4	5.59234	0.626927	-3.15708	Down	1.56065e-07	1.68371e-06
Unigene5067	1221	33	2	4.73437	0.273414	-4.11401	Down	8.85206e-09	1.17186e-07
Unigene5068	1464	55	4	6.58091	0.456064	-3.85098	Down	2.53716e-13	5.64372e-12
Unigene5069	1651	59	6	6.25992	0.606612	-3.3673	Down	7.2305e-13	1.54365e-11
Unigene5070	1085	39	4	6.2965	0.615371	-3.35502	Down	7.0289e-09	9.48857e-08
Unigene5071	342	21	0	10.7562	0.001	-13.3929	Down	2.7865e-07	2.88029e-06
Unigene5072	1576	54	12	6.00208	1.27096	-2.23954	Down	3.5273e-08	4.24095e-07
Unigene5073	1223	34	4	4.86986	0.545934	-3.15708	Down	1.56065e-07	1.68457e-06
Unigene5074	557	25	2	7.86229	0.599352	-3.71347	Down	1.67977e-06	1.48651e-05
Unigene5077	539	22	2	7.14987	0.619367	-3.52905	Down	1.15769e-05	8.43947e-05
Unigene5079	610	72	28	20.676	7.66187	-1.43219	Down	2.75842e-06	2.3238e-05
Unigene5081	414	22	2	9.30864	0.806374	-3.52905	Down	1.15769e-05	8.4077e-05
Unigene5083	978	47	17	8.41827	2.90146	-1.53674	Down	6.90896e-05	0.000419259
Unigene5086	618	23	3	6.51934	0.810288	-3.00822	Down	2.92598e-05	0.000193554
Unigene5088	545	41	7	13.1781	2.14392	-2.61982	Down	1.52268e-07	1.64777e-06
Unigene5090	508	25	3	8.62066	0.985745	-3.12851	Down	8.6273e-06	6.46697e-05
Unigene5097	474	22	2	8.13033	0.704301	-3.52905	Down	1.15769e-05	8.43368e-05
Unigene5100	674	18	0	4.67818	0.001	-12.1917	Down	2.39864e-06	2.05497e-05
Unigene5102	1529	66	14	7.56137	1.52837	-2.30666	Down	5.07712e-10	8.01053e-09
Unigene5103	3010	138	16	8.03113	0.887279	-3.17814	Down	5.74394e-27	2.77028e-25
Unigene5104	344	67	6	34.1178	2.91139	-3.55075	Down	4.6827e-15	1.18724e-13
Unigene5105	355	27	0	13.3229	0.001	-13.7016	Down	3.76054e-09	5.23982e-08
Unigene5107	1297	74	16	9.99438	2.05914	-2.27907	Down	6.1462e-11	1.06909e-09
Unigene5108	865	46	14	9.31549	2.70159	-1.78583	Down	1.18386e-05	8.58013e-05
Unigene5109	953	68	25	12.4991	4.37879	-1.51323	Down	2.08316e-06	1.80509e-05
Unigene5110	1103	47	14	7.46425	2.11865	-1.81685	Down	7.40812e-06	5.61857e-05
Unigene5111	1009	53	4	9.20129	0.661722	-3.79754	Down	9.2951e-13	1.95686e-11
Unigene5112	902	30	8	5.82611	1.48044	-1.97651	Down	0.000164615	0.000903127
Unigene5113	624	32	4	8.98317	1.07	-3.06962	Down	5.29788e-07	5.21216e-06
Unigene5114	613	66	7	18.8603	1.90609	-3.30666	Down	4.85268e-14	1.14041e-12
Unigene5115	820	44	11	9.39946	2.23916	-2.06962	Down	2.29824e-06	1.98175e-05
Unigene5116	944	39	5	7.23697	0.884107	-3.03309	Down	3.32152e-08	4.02088e-07
Unigene5119	2177	83	20	6.67857	1.53348	-2.12273	Down	3.34636e-11	6.0334e-10
Unigene5120	1762	59	15	5.86557	1.42099	-2.04537	Down	5.1708e-08	6.08932e-07
Unigene5122	1214	39	8	5.62743	1.09996	-2.35502	Down	1.49024e-06	1.33493e-05
Unigene5123	804	42	9	9.15076	1.8685	-2.29201	Down	8.73882e-07	8.23841e-06
Unigene5124	1384	50	3	6.32846	0.36182	-4.12851	Down	8.99916e-13	1.89832e-11
Unigene5125	502	32	4	11.1663	1.33004	-3.06962	Down	5.29788e-07	5.20492e-06
Unigene5126	887	34	8	6.71459	1.50547	-2.15708	Down	2.13264e-05	0.000145614
Unigene5127	317	27	2	14.92	1.05312	-3.82451	Down	4.5801e-07	4.56311e-06
Unigene5128	1173	49	8	7.31749	1.13841	-2.68433	Down	5.5585e-09	7.56619e-08
Unigene5129	1289	38	6	5.1641	0.776972	-2.73258	Down	2.39322e-07	2.50303e-06
Unigene5131	1470	60	6	7.14987	0.681304	-3.39155	Down	3.86886e-13	8.43793e-12
Unigene5132	624	38	4	10.6675	1.07	-3.31755	Down	1.31274e-08	1.69245e-07
Unigene5133	832	26	4	5.47412	0.802497	-2.77006	Down	1.91805e-05	0.000132756
Unigene5134	1230	35	2	4.98456	0.271414	-4.1989	Down	2.34484e-09	3.38964e-08
Unigene5135	1224	51	12	7.29882	1.63646	-2.15708	Down	1.68576e-07	1.80766e-06
Unigene5136	1184	62	2	9.17285	0.281958	-5.02381	Down	2.61614e-17	7.83034e-16
Unigene5137	748	28	0	6.55723	0.001	-12.6789	Down	1.83491e-09	2.70972e-08
Unigene5139	834	26	5	5.46099	1.00072	-2.44813	Down	6.52822e-05	0.000397976
Unigene5140	549	19	0	6.06241	0.001	-12.5657	Down	1.17039e-06	1.08127e-05
Unigene5141	804	31	1	6.75413	0.207611	-5.02381	Down	3.70602e-09	5.20831e-08
Unigene5142	996	18	0	3.16575	0.001	-11.6283	Down	2.39864e-06	2.05165e-05
Unigene5143	967	34	4	6.15909	0.690463	-3.15708	Down	1.56065e-07	1.68542e-06
Unigene5144	1071	30	0	4.90677	0.001	-12.2606	Down	4.36862e-10	6.95473e-09
Unigene5146	1058	23	0	3.80808	0.001	-11.8948	Down	6.63422e-08	7.66802e-07
Unigene5149	627	17	0	4.74947	0.001	-12.2136	Down	4.91586e-06	3.89397e-05
Unigene515	940	13	49	2.42259	8.70112	1.84465	Up	7.34518e-06	5.58081e-05
Unigene5150	542	18	2	5.81751	0.615939	-3.23954	Down	0.000145234	0.00080702
Unigene5152	858	31	1	6.32905	0.194545	-5.02381	Down	3.70602e-09	5.21522e-08
Unigene5153	408	21	3	9.01619	1.22735	-2.87697	Down	9.76276e-05	0.000570574
Unigene5154	447	19	0	7.44578	0.001	-12.8622	Down	1.17039e-06	1.07426e-05
Unigene5161	623	19	0	5.34232	0.001	-12.3832	Down	1.17039e-06	1.07845e-05
Unigene5162	472	41	2	15.2162	0.707286	-4.42717	Down	4.22794e-11	7.54593e-10
Unigene5163	811	17	0	3.67191	0.001	-11.8423	Down	4.91586e-06	3.89252e-05
Unigene5164	1188	34	0	5.01333	0.001	-12.2916	Down	2.4763e-11	4.54975e-10
Unigene5165	832	18	2	3.78977	0.401249	-3.23954	Down	0.000145234	0.000808502
Unigene5167	1896	74	179	6.83687	15.7587	1.20474	Up	2.83894e-10	4.63781e-09
Unigene5171	445	25	0	9.84111	0.001	-13.2646	Down	1.5795e-08	2.01071e-07
Unigene5172	1819	103	2	9.91902	0.183529	-5.75612	Down	1.15606e-29	6.07245e-28
Unigene5173	396	24	0	10.6165	0.001	-13.374	Down	3.23708e-08	3.92987e-07
Unigene5174	1288	53	0	7.20815	0.001	-12.8154	Down	2.96988e-17	8.78993e-16
Unigene5175	701	43	0	10.7452	0.001	-13.3914	Down	3.8823e-14	9.16421e-13
Unigene5176	1826	182	4	17.4596	0.36565	-5.57741	Down	6.4757e-51	5.92331e-49
Unigene5177	612	19	1	5.43834	0.272744	-4.31755	Down	1.31566e-05	9.40055e-05
Unigene5178	1327	52	4	6.8643	0.503148	-3.77006	Down	1.77594e-12	3.64481e-11
Unigene5179	4904	351	18	12.5378	0.612673	-4.35502	Down	4.30204e-85	6.81295e-83
Unigene5180	517	19	0	6.43765	0.001	-12.6523	Down	1.17039e-06	1.07658e-05
Unigene5181	938	28	0	5.22901	0.001	-12.3523	Down	1.83491e-09	2.71349e-08
Unigene5182	664	21	0	5.54007	0.001	-12.4357	Down	2.7865e-07	2.89297e-06
Unigene5183	589	21	0	6.24551	0.001	-12.6086	Down	2.7865e-07	2.88169e-06
Unigene5184	769	15	0	3.41687	0.001	-11.7385	Down	2.06476e-05	0.000141846
Unigene5185	677	37	6	9.57364	1.47934	-2.69411	Down	4.26778e-07	4.28008e-06
Unigene5186	930	30	6	5.6507	1.0769	-2.39155	Down	2.21098e-05	0.000149424
Unigene5193	335	23	0	12.0267	0.001	-13.554	Down	6.63422e-08	7.68057e-07
Unigene5195	1002	37	9	6.46842	1.49928	-2.10915	Down	1.20468e-05	8.70727e-05
Unigene5196	711	21	0	5.17385	0.001	-12.337	Down	2.7865e-07	2.88591e-06
Unigene5197	1901	52	6	4.79165	0.526837	-3.1851	Down	5.516e-11	9.69801e-10
Unigene5198	844	70	14	14.5285	2.76881	-2.39155	Down	5.92086e-11	1.03328e-09
Unigene5200	599	16	0	4.67905	0.001	-12.192	Down	1.00748e-05	7.46757e-05
Unigene5203	859	42	14	8.56486	2.72046	-1.65458	Down	7.37238e-05	0.000445724
Unigene5206	627	27	2	7.54328	0.532438	-3.82451	Down	4.5801e-07	4.55883e-06
Unigene5209	476	21	2	7.72817	0.701342	-3.46194	Down	2.1903e-05	0.00014869
Unigene521	9615	1167	415	21.2611	7.20453	-1.56124	Down	5.39402e-91	9.23117e-89
Unigene5210	726	29	3	6.99722	0.68975	-3.34264	Down	7.20062e-07	6.91422e-06
Unigene5211	826	18	2	3.8173	0.404163	-3.23954	Down	0.000145234	0.000810416
Unigene5212	1122	82	8	12.8022	1.19016	-3.42717	Down	1.20227e-17	3.68692e-16
Unigene5213	1232	45	6	6.39832	0.812919	-2.97651	Down	3.84934e-09	5.33901e-08
Unigene5214	977	28	0	5.02028	0.001	-12.2936	Down	1.83491e-09	2.70783e-08
Unigene5215	1635	53	6	5.67835	0.612548	-3.21258	Down	2.98438e-11	5.41758e-10
Unigene5218	374	32	8	14.988	3.57047	-2.06962	Down	5.98798e-05	0.000369178
Unigene5219	1203	48	15	6.9894	2.08129	-1.74769	Down	1.03382e-05	7.62553e-05
Unigene522	434	35	9	14.1268	3.46146	-2.02898	Down	3.33684e-05	0.000218688
Unigene5220	829	89	26	18.8061	5.23511	-1.84491	Down	3.8416e-10	6.18533e-09
Unigene523	2204	195	100	15.4984	7.57348	-1.03309	Down	2.2115e-09	3.20562e-08
Unigene5233	3156	101	51	5.60594	2.69737	-1.0554	Down	1.22104e-05	8.80452e-05
Unigene5244	584	55	14	16.4973	4.00149	-2.04362	Down	1.50875e-07	1.6352e-06
Unigene5245	278	25	4	15.7529	2.40172	-2.71347	Down	3.44196e-05	0.000224813
Unigene5246	909	20	1	3.85416	0.18363	-4.39155	Down	6.71204e-06	5.14582e-05
Unigene5247	630	23	4	6.39516	1.05981	-2.59318	Down	0.000109309	0.000624904
Unigene5248	364	20	1	9.62482	0.45857	-4.39155	Down	6.71204e-06	5.16073e-05
Unigene5251	756	27	0	6.25613	0.001	-12.6111	Down	3.76054e-09	5.24326e-08
Unigene5252	650	20	0	5.3899	0.001	-12.396	Down	5.71078e-07	5.57958e-06
Unigene5253	911	28	4	5.38398	0.732906	-2.87697	Down	5.88232e-06	4.59436e-05
Unigene5254	2004	83	12	7.25512	0.999517	-2.8597	Down	3.11172e-15	7.98474e-14
Unigene5255	831	26	4	5.4807	0.803463	-2.77006	Down	1.91805e-05	0.000132973
Unigene526	4063	277	67	11.9425	2.75255	-2.11727	Down	6.21668e-34	3.63427e-32
Unigene5264	424	23	4	9.50224	1.57471	-2.59318	Down	0.000109309	0.000624567
Unigene5267	1127	76	37	11.8128	5.48005	-1.10809	Down	8.0511e-05	0.000479518
Unigene5268	421	23	1	9.56995	0.396483	-4.59318	Down	8.81652e-07	8.26758e-06
Unigene5272	633	83	27	22.9688	7.11979	-1.68977	Down	1.30962e-08	1.69048e-07
Unigene5274	526	23	2	7.6596	0.634675	-3.59318	Down	6.10026e-06	4.7177e-05
Unigene5276	2114	88	13	7.29192	1.02647	-2.82861	Down	6.6227e-16	1.79032e-14
Unigene5278	254	96	19	66.2066	12.4861	-2.40665	Down	1.25686e-14	3.07634e-13
Unigene5280	916	39	10	7.45819	1.82226	-2.03309	Down	1.12466e-05	8.22693e-05
Unigene5282	847	19	2	3.92947	0.394143	-3.31755	Down	7.76022e-05	0.000467044
Unigene5285	865	42	6	8.50545	1.15782	-2.87697	Down	2.29644e-08	2.8599e-07
Unigene5286	276	17	1	10.7896	0.60478	-4.15708	Down	5.0226e-05	0.000314223
Unigene5289	835	18	1	3.77616	0.199903	-4.23954	Down	2.57354e-05	0.00017201
Unigene5290	2156	55	19	4.46867	1.471	-1.60305	Down	8.79756e-06	6.57601e-05
Unigene5292	1073	34	6	5.55064	0.93338	-2.57212	Down	2.37152e-06	2.03832e-05
Unigene5296	394	177	83	78.6939	35.1632	-1.16218	Down	3.64248e-10	5.8781e-09
Unigene5298	860	25	2	5.0922	0.388185	-3.71347	Down	1.67977e-06	1.4828e-05
Unigene5300	416	18	2	7.57955	0.802497	-3.23954	Down	0.000145234	0.000805544
Unigene5306	828	27	4	5.71212	0.806374	-2.82451	Down	1.06431e-05	7.82598e-05
Unigene5307	423	18	2	7.45412	0.789217	-3.23954	Down	0.000145234	0.000808078
Unigene5308	917	17	0	3.24746	0.001	-11.6651	Down	4.91586e-06	3.89979e-05
Unigene531	2503	24	4	1.67963	0.266751	-2.65458	Down	6.1487e-05	0.000377988
Unigene5313	530	39	6	12.89	1.88965	-2.77006	Down	1.33783e-07	1.46946e-06
Unigene5314	216	24	0	19.4635	0.001	-14.2485	Down	3.23708e-08	3.93888e-07
Unigene5317	1487	95	36	11.1912	4.04109	-1.46955	Down	3.85724e-08	4.61412e-07
Unigene5318	216	19	1	15.4086	0.772775	-4.31755	Down	1.31566e-05	9.38475e-05
Unigene5319	250	25	3	17.5172	2.00303	-3.12851	Down	8.6273e-06	6.46012e-05
Unigene5321	754	74	29	17.1919	6.41998	-1.42109	Down	2.29402e-06	1.97972e-05
Unigene5338	273	169	70	108.44	42.7998	-1.34121	Down	7.19704e-12	1.40375e-10
Unigene5339	1163	19	2	2.86179	0.28705	-3.31755	Down	7.76022e-05	0.000466515
Unigene5341	334	51	18	26.7478	8.99566	-1.57212	Down	2.4691e-05	0.000165446
Unigene5351	2087	107	51	8.98101	4.07901	-1.13866	Down	1.68092e-06	1.48012e-05
Unigene5354	737	34	5	8.08119	1.13242	-2.83515	Down	6.58008e-07	6.34997e-06
Unigene5355	1092	43	14	6.89779	2.13999	-1.68853	Down	4.70094e-05	0.000295756
Unigene5359	437	18	0	7.21531	0.001	-12.8168	Down	2.39864e-06	2.0467e-05
Unigene5362	1516	65	17	7.51066	1.87179	-2.00452	Down	1.65182e-08	2.09524e-07
Unigene5370	580	38	8	11.4768	2.30234	-2.31755	Down	2.55862e-06	2.16493e-05
Unigene5382	222	28	3	22.0937	2.25567	-3.29201	Down	1.34579e-06	1.21839e-05
Unigene5384	391	98	14	43.9049	5.97665	-2.87697	Down	7.57146e-18	2.34561e-16
Unigene5385	300	52	11	30.3631	6.12038	-2.31063	Down	3.54366e-08	4.25099e-07
Unigene5386	327	80	11	42.8555	5.61503	-2.93211	Down	4.467e-15	1.13526e-13
Unigene5387	210	42	7	35.0344	5.56398	-2.65458	Down	8.60566e-08	9.7087e-07
Unigene5389	761	128	20	29.4638	4.38684	-2.74769	Down	7.12224e-22	2.82507e-20
Unigene539	4017	320	67	13.9544	2.78407	-2.32546	Down	1.40068e-43	1.11326e-41
Unigene5390	265	42	9	27.7631	5.66896	-2.29201	Down	8.73882e-07	8.24207e-06
Unigene5394	1529	112	33	12.8314	3.60258	-1.83258	Down	2.5975e-12	5.2849e-11
Unigene5396	510	58	21	19.9215	6.87315	-1.53528	Down	9.65384e-06	7.18066e-05
Unigene5401	956	28	5	5.13055	0.873009	-2.55505	Down	2.1214e-05	0.000145126
Unigene5402	554	16	0	5.05911	0.001	-12.3047	Down	1.00748e-05	7.44158e-05
Unigene5405	1334	33	4	4.33333	0.500508	-3.11401	Down	2.8795e-07	2.96199e-06
Unigene5413	227	21	2	16.2053	1.47066	-3.46194	Down	2.1903e-05	0.000148594
Unigene5417	788	26	4	5.77978	0.847307	-2.77006	Down	1.91805e-05	0.000132886
Unigene5419	502	18	2	6.28106	0.665018	-3.23954	Down	0.000145234	0.000809139
Unigene542	704	59	12	14.6806	2.84522	-2.3673	Down	2.45074e-09	3.5307e-08
Unigene5422	568	25	3	7.71002	0.881617	-3.12851	Down	8.6273e-06	6.46469e-05
Unigene5425	871	44	11	8.84909	2.10805	-2.06962	Down	2.29824e-06	1.98256e-05
Unigene5428	1096	57	20	9.11021	3.04597	-1.58058	Down	7.46272e-06	5.64385e-05
Unigene543	1641	102	49	10.8882	4.98419	-1.12733	Down	3.53438e-06	2.90035e-05
Unigene5432	769	36	8	8.2005	1.73648	-2.23954	Down	7.45152e-06	5.64745e-05
Unigene5433	1521	60	16	6.91013	1.75589	-1.97651	Down	7.86134e-08	8.9307e-07
Unigene5436	1940	55	8	4.96621	0.688327	-2.85098	Down	1.70236e-10	2.84231e-09
Unigene5439	538	51	15	16.6055	4.65389	-1.83515	Down	2.55034e-06	2.16051e-05
Unigene5440	490	58	18	20.7346	6.13173	-1.75767	Down	1.09045e-06	1.01139e-05
Unigene5441	427	18	2	7.38429	0.781824	-3.23954	Down	0.000145234	0.000810203
Unigene5442	391	33	2	14.7843	0.853808	-4.11401	Down	8.85206e-09	1.17259e-07
Unigene5450	713	37	9	9.09026	2.10698	-2.10915	Down	1.20468e-05	8.70431e-05
Unigene5451	399	23	2	10.0976	0.836689	-3.59318	Down	6.10026e-06	4.72114e-05
Unigene5452	435	28	2	11.2754	0.767446	-3.87697	Down	2.38372e-07	2.49433e-06
Unigene5453	952	18	2	3.31207	0.350671	-3.23954	Down	0.000145234	0.000806176
Unigene5457	299	31	95	18.1616	53.0346	1.54604	Up	2.9918e-08	3.65509e-07
Unigene546	4920	360	172	12.8174	5.83539	-1.13521	Down	1.60579e-18	5.22647e-17
Unigene5460	783	13	0	2.90834	0.001	-11.506	Down	8.67242e-05	0.000513354
Unigene5462	845	25	2	5.1826	0.395076	-3.71347	Down	1.67977e-06	1.48527e-05
Unigene5465	855	25	2	5.12198	0.390455	-3.71347	Down	1.67977e-06	1.48341e-05
Unigene5468	1207	35	11	5.07955	1.52122	-1.73947	Down	0.000183449	0.000990325
Unigene5484	420	24	4	10.0098	1.58971	-2.65458	Down	6.1487e-05	0.000377879
Unigene5508	874	30	4	6.01276	0.763933	-2.97651	Down	1.77714e-06	1.55388e-05
Unigene5510	884	37	12	7.33185	2.26587	-1.69411	Down	0.00015802	0.000869644
Unigene5513	1487	79	31	9.30637	3.47983	-1.4192	Down	1.06403e-06	9.88178e-06
Unigene5530	341	19	2	9.7603	0.978999	-3.31755	Down	7.76022e-05	0.000465591
Unigene5531	1659	53	13	5.5962	1.30799	-2.0971	Down	1.60668e-07	1.72809e-06
Unigene5532	900	40	4	7.78541	0.741864	-3.39155	Down	3.75562e-09	5.26407e-08
Unigene5533	617	31	0	8.80117	0.001	-13.1035	Down	2.13162e-10	3.5175e-09
Unigene5538	751	89	43	20.7594	9.5573	-1.11909	Down	1.67907e-05	0.000117286
Unigene5544	650	19	1	5.12041	0.256799	-4.31755	Down	1.31566e-05	9.38159e-05
Unigene5547	579	25	5	7.56355	1.44145	-2.39155	Down	0.000113663	0.000646315
Unigene5549	802	25	0	5.46047	0.001	-12.4148	Down	1.5795e-08	2.01192e-07
Unigene5557	735	29	3	6.91154	0.681304	-3.34264	Down	7.20062e-07	6.9111e-06
Unigene5558	872	30	8	6.02655	1.53137	-1.97651	Down	0.000164615	0.00090336
Unigene5563	1947	44	13	3.95868	1.11451	-1.82861	Down	1.34539e-05	9.55823e-05
Unigene5565	912	85	27	16.3263	4.94169	-1.72412	Down	5.34794e-09	7.29361e-08
Unigene5567	1015	160	75	27.6133	12.3339	-1.16273	Down	2.50778e-09	3.59336e-08
Unigene5569	496	68	23	24.0155	7.74021	-1.63352	Down	5.24768e-07	5.17477e-06
Unigene5570	284	39	7	24.0553	4.11421	-2.54767	Down	4.7219e-07	4.69117e-06
Unigene5572	456	62	24	23.8172	8.78523	-1.43885	Down	1.29076e-05	9.22572e-05
Unigene5575	228	22	3	16.9025	2.19631	-2.94409	Down	5.35644e-05	0.00033256
Unigene5576	636	83	19	22.8605	4.98659	-2.19673	Down	1.23934e-11	2.35876e-10
Unigene5577	257	35	9	23.8561	5.84543	-2.02898	Down	3.33684e-05	0.00021862
Unigene558	1178	23	110	3.42016	15.5867	2.18818	Up	4.09948e-14	9.64469e-13
Unigene5581	539	58	10	18.8497	3.09684	-2.60567	Down	4.09954e-10	6.546e-09
Unigene5584	964	30	1	5.4514	0.173153	-4.97651	Down	7.37158e-09	9.91961e-08
Unigene5585	821	44	0	9.38801	0.001	-13.1966	Down	1.89432e-14	4.57853e-13
Unigene5586	393	27	5	12.0347	2.12366	-2.50258	Down	3.73036e-05	0.000241938
Unigene5587	477	38	3	13.955	1.04981	-3.73258	Down	2.32556e-09	3.36635e-08
Unigene5588	297	24	1	14.1553	0.562018	-4.65458	Down	4.46768e-07	4.47211e-06
Unigene5589	418	26	2	10.8959	0.798657	-3.77006	Down	8.78134e-07	8.27114e-06
Unigene5590	412	27	2	11.4797	0.810288	-3.82451	Down	4.5801e-07	4.56526e-06
Unigene5592	335	103	12	53.8588	5.9792	-3.17116	Down	1.94901e-20	7.05801e-19
Unigene5594	1173	31	3	4.62943	0.426904	-3.43885	Down	2.04482e-07	2.16317e-06
Unigene5595	667	21	0	5.51515	0.001	-12.4292	Down	2.7865e-07	2.88873e-06
Unigene5597	367	21	1	10.0235	0.454821	-4.46194	Down	3.41774e-06	2.81443e-05
Unigene5598	798	21	1	4.60978	0.209172	-4.46194	Down	3.41774e-06	2.81881e-05
Unigene56	752	65	27	15.1412	5.99312	-1.3371	Down	2.38736e-05	0.000160273
Unigene5601	457	19	2	7.28285	0.730501	-3.31755	Down	7.76022e-05	0.00046625
Unigene5607	402	30	8	13.0725	3.32178	-1.97651	Down	0.000164615	0.000902893
Unigene5610	550	25	2	7.96235	0.60698	-3.71347	Down	1.67977e-06	1.48095e-05
Unigene5619	235	25	3	18.6353	2.13089	-3.12851	Down	8.6273e-06	6.4624e-05
Unigene5620	225	32	1	24.9133	0.741864	-5.06962	Down	1.86157e-09	2.73956e-08
Unigene5626	446	65	16	25.5295	5.98814	-2.09199	Down	6.48998e-09	8.80025e-08
Unigene5627	202	22	3	19.0781	2.479	-2.94409	Down	5.35644e-05	0.000332463
Unigene5637	525	20	62	6.67321	19.7124	1.56265	Up	6.8381e-06	5.22924e-05
Unigene5638	257	229	117	156.087	75.9905	-1.03846	Down	7.45126e-11	1.28347e-09
Unigene5647	253	38	7	26.3104	4.61832	-2.51019	Down	8.27326e-07	7.85183e-06
Unigene5648	837	19	52	3.97642	10.3701	1.38289	Up	0.000172222	0.00093831
Unigene5649	429	21	3	8.57484	1.16727	-2.87697	Down	9.76276e-05	0.000570103
Unigene5651	523	21	81	7.03366	25.8518	1.87791	Up	4.59612e-09	6.32108e-08
Unigene5664	745	24	1	5.64312	0.224053	-4.65458	Down	4.46768e-07	4.47422e-06
Unigene5666	318	19	0	10.4662	0.001	-13.3535	Down	1.17039e-06	1.07939e-05
Unigene5668	2895	142	17	8.59219	0.980183	-3.1319	Down	2.41834e-27	1.18795e-25
Unigene5670	537	31	0	10.1123	0.001	-13.3038	Down	2.13162e-10	3.52298e-09
Unigene5674	432	20	0	8.1098	0.001	-12.9855	Down	5.71078e-07	5.57701e-06
Unigene5676	354	20	3	9.89671	1.41457	-2.80658	Down	0.000177096	0.000963875
Unigene5684	1545	34	10	3.85491	1.08038	-1.83515	Down	0.000131282	0.000738583
Unigene5690	358	16	0	7.82891	0.001	-12.9346	Down	1.00748e-05	7.46236e-05
Unigene5705	251	27	68	18.8432	45.2212	1.26296	Up	5.92312e-05	0.000365391
Unigene5708	676	134	314	34.7234	77.5336	1.15891	Up	5.05902e-16	1.38169e-14
Unigene5711	211	50	11	41.5099	8.70196	-2.25404	Down	1.02629e-07	1.14928e-06
Unigene5712	783	37	0	8.27759	0.001	-13.015	Down	2.87674e-12	5.81957e-11
Unigene5715	268	18	0	11.7653	0.001	-13.5222	Down	2.39864e-06	2.05746e-05
Unigene5716	748	22	0	5.15211	0.001	-12.3309	Down	1.35964e-07	1.48957e-06
Unigene5717	1099	33	0	5.25993	0.001	-12.3608	Down	5.07504e-11	8.97479e-10
Unigene5719	920	25	0	4.7601	0.001	-12.2168	Down	1.5795e-08	2.01434e-07
Unigene5720	1207	33	0	4.78929	0.001	-12.2256	Down	5.07504e-11	8.95985e-10
Unigene5721	467	24	0	9.0024	0.001	-13.1361	Down	3.23708e-08	3.9434e-07
Unigene5722	1120	31	0	4.8485	0.001	-12.2433	Down	2.13162e-10	3.52024e-09
Unigene5723	615	22	2	6.26631	0.542827	-3.52905	Down	1.15769e-05	8.42211e-05
Unigene5724	513	18	0	6.14638	0.001	-12.5855	Down	2.39864e-06	2.05083e-05
Unigene5725	613	18	1	5.14371	0.272299	-4.23954	Down	2.57354e-05	0.000172118
Unigene5726	852	23	1	4.72881	0.195915	-4.59318	Down	8.81652e-07	8.27489e-06
Unigene5727	237	32	4	23.6519	2.81721	-3.06962	Down	5.29788e-07	5.217e-06
Unigene5728	1365	120	48	15.3997	5.86969	-1.39155	Down	2.94268e-09	4.18263e-08
Unigene5729	924	57	23	10.806	4.15492	-1.37895	Down	5.17418e-05	0.000322376
Unigene5730	685	19	0	4.85878	0.001	-12.2464	Down	1.17039e-06	1.08033e-05
Unigene5732	543	30	6	9.678	1.84441	-2.39155	Down	2.21098e-05	0.000149472
[truncated: 836 more rows]
